# Supplementary material for: A prospective, multi-center study of Candida bloodstream infections in Chile
Source: PLoS One. 2019 Mar 8;14(3):e0212924. doi: 10.1371/journal.pone.0212924 (PMC6407853; doi:10.1371/journal.pone.0212924)
Supplement: S1 File — (XLSX) [file pone.0212924.s001.xlsx]

## Sheet: L1
Antifungal susceptibility testing; ranges, MIC 90 and clinical breakpoints interpretation.
Species	Antifungal agent	MIC (ug/ml)
		Ranges	MIC 50	MIC 90	SDD o I	R	strains over ECV	total (%)
					n (%)	n (%)	n (%)
C.albicans	Amphotericin B	(0,03-1)	0.5	1			0(0)	128(40%)
	Fluconazole	(0,015-16)	0.25	1	1(0,8)	2 (1,6)	10(7,8)
	Itraconazole	(0,008-0,5)	0.03	0.06	3(2,3)	0
	Posaconazole	(0,008-1)	0.015	0.06			11(8,6)
	Voriconazole	(0,008-0,25)	0.008	0.015	1(0,8)	0	5(3,9)
	Anidulafungin	(0,015-1)	0.015	0.06	1(0,8)	1(0,8)	0(0)
	Caspofungin	(0,008-0,25)	0.03	0.06	0	0
	Micafungin	(0,008-0,5)	0.008	0.06	3 (2,4)	0	4(3,1)
C.parapsilosis	Amphotericin B	(0,12-1)	0.5	1			0(0)	88(28%)
	Fluconazole	(0,03-16)	0.5	1	0	1(1,1)	4(4,5)
	Itraconazole	(0,015-2)	0.03	0.12	1(1,1)	1(1,1)
	Posaconazole	(0,008-2)	0.015	0.03			3(3,4)
	Voriconazole	(0,008-8)	0.008	0.015	1(1,1)	2 (2,2)	0(0)
	Anidulafungin	(0,015-2)	0.5	1	0	0	0(0)
	Caspofungin	(0,008-1)	0.25	0.5	0	0
	Micafungin	(0,015-2)	1	1	0	0	0(0)
C. glabrata	Amphotericin B	(0,12-64)	0.5	1			2(6,6)	30(10%)
	Fluconazole	(0,5-128)	8	32	25(83,3)	2(6,6)	0
	Itraconazole	(0,12-16)	0.5	1	20(67)	6(20)	0
	Posaconazole	(0,06-8)	0.5	1			3(10)
	Voriconazole	(0,06-2)	0.25	0.5			4(13,3)
	Anidulafungin	(0,015-0,06)	0.015	0.06	0	0	0(0)
	Caspofungin	(0,006-0,12)	0.06	0.12	0	0
	Micafungin	(0,008-0,5)	0.015	0.06	0	3 (10)	1 (3,3)
C.tropicalis	Amphotericin B	(0,25-1)	0.5	1			0(0)	27(9%)
	Fluconazole	(0,5-128)	2	2	1(3,7)	1(3,7)	10(48)
	Itraconazole	(0,12-16)	0.25	0.25	13(52)	1(3,7)	1(4)
	Posaconazole	(0,06-8)	0.12	0.25			10(37)
	Voriconazole	(0,03-8)	0.12	0.25	6(22,2)	1(3,7)	10(37)
	Anidulafungin	(0,03-0,25)	0.03	0.12	0	0	1(3,7)
	Caspofungin	(0,06-0,12)	0.03	0.06	0	0
	Micafungin	(0,015-0,12)	0.03	0.03	0	0	1(3,7)

## Sheet: tabla L2
												x

## Sheet: maestra
n°	Hospital	N°Strain	N° Origin	Gender	Age group	Admission to ICU	Cancer	Type of cancer	Cardiac disease	Renal failure	Liver disease	Diabetes	Mechanical Ventilation	Previous surgery	Parenteral nutrition	Dialysis	Neutropenia	Central venous catheter	Blood culture type	Date of blood culture	Isolate	Second Isolation	2° Isolate	Date second isolation	Previous use of antifungals	Previous antifungals type	Previous use of antibiotics	Previous use of coticosteroids	Antifungal therapy	First Antifungal	First Antifungal start date	First Antifungal end date	First Antifungal duration	Antifungal change	Second Antifungal	Second Antifungal start date	Second Antifungal end date	Total Antifungal end date	Total Antifungal therapy duration	difference: blood culture -start treatment	30 days mortality	Mortality	hospitalization day 30	Specie	Anidulafungin		Micafungin		Caspofungin
1	Hosmil	65	H 106	2	Adults	1	2		1	2	2	2	1	2	2	2	2	1	2	2014-03-18	C albicans	2			2		1	1	1	fluconazole	2014-03-20	2014-03-22	2	2				2014-03-22	2	2	2		2	CAAL	0.015	S	0.008	S	0.015
1	HGF	320	1605618	2	Adults	2	1	1	2	1	2	2	2	2	2	1	1	2	1	2016-05-26	C albicans	2			2		1	1	1	fluconazole	2016-05-31	2016-06-14	14	2				2016-06-14	14	5	2		1	CAAL	0.015	S	0.008	S	0.03
1	HGF	225	1505489	1	Neonates	1	2		2	1	2	2	1	2	1	1	2	1	3	2015-05-20	C albicans	2			2		1	2	2										0		1	1	2	CAAL	0.015	S	0.008	S	0.03
1	UC	292	26099810	2	Adults	1	2		2	2	2	2	2	1	2	2	2	1	3	2015-05-15	C albicans	2			2		1	2	1	anidulafungin	2015-05-12	2015-05-15	3	1	fluconazole	2015-05-15	2015-05-19	2015-08-10	90	-3	2		1	CAAL	0.015	S	0.008	S	0.03
1	HGF	74	1403699	2	Elderly	2	1	2	2	2	2	2	2	1	2	2	2	1	1	2014-03-31	C albicans	2			2		2	2	1	fluconazole	2014-04-01	2014-04-14	13	2				2014-04-14	13	1	2		1	CAAL	0.015	S	0.008	S	0.015
1	HGF	147	1408019	2	Adults	1	2		2	2	2	1	2	1	2	2	2	1	3	2014-08-02	C albicans	2			2		1	2	1	Caspofungin	2014-08-02	2014-08-09	7	2				2014-08-09	7	0	1	1	2	CAAL	0.015	S	0.008	S	0.015
1	UC	272	24481050	1	Elderly	1	1	2	1	2	2	1	2	1	2	2	2	1	3	2014-08-01	C albicans	2			2		1	2	1	Caspofungin	2014-08-02	2014-08-08	6	1	fluconazole	2014-08-08	2014-08-19	2014-08-19	17	1	2		2	CAAL	0.015	S	0.008	S	0.03
1	HPH	193	12090631	1	Adulto	1	2		2	1	2	2	1	1	2	2	2	1	1	2016-12-09	C dublinensis	2			2		1	2	1	fluconazol	2016-12-11	2016-12-20	9	2				2016-12-20	9	2	2		1	CADU	0.06	S	0.03	S	0.12
1	HPH	68	9280558	1	Adulto Mayor	1	2		2	1	2	1	1	2	2	1	2	1	1	2014-09-28	C dublinensis	2			2		1	2	1	anfotericina b	2014-09-29	2014-10-03	4	1	fluconazol	2014-10-04	2014-10-14	2014-10-14	15	1	2		1	CADU	0.06	S	0.03	S	0.06
1	CSM	15 UCH		1	Adulto Mayor	1	1	2	2	2	2	2	1	1	2	2	2	1	1	2013-07-17	C dublinensis	2			2		1	2	1	anidulafungina	2013-07-17	2013-07-30	13	2				2013-07-30	13	0	1	1	2	CADU	0.015	S	0.015	S	0.03
1	HPH	208	4063007	1	Lactantes	1	2		1	2	2	2	1	1	1	2	2	1	2	2017-04-06	C lusitaniae	2			2		2	2	1	fluconazol	2017-04-07	2017-04-15	8	2				2017-04-15	8	1	2	1	1	CALU	0.06	S	0.008	S	0.008
1	UC	245	22186314	2	Adulto	1	2		2	1	2	2	1	1	1	1	2	1	3	2013-06-28	C parapsilosis	2			2		1	2	1	Caspofungina	2013-06-28	2013-07-05	7	2				2013-07-05	7	0	1	1	2	CAPA	0.015	S	0.015	S	0.25
1	Hosmil	102	H178	2	Adulto Mayor	1	2		1	1	2	2	1	1	3	1	2	1	3	2014-05-30	C parapsilosis	2			2		1	1	1	anidulafungina	2014-06-01	2014-06-16	15	2				2014-06-16	15	2	1	1	2	CAPA	0.12	S	0.12	S	0.06
1	CSM	128	2795454	1	Adulto Mayor	1	2		2	2	2	2	1	1	1	2	2	1	3	2014-07-19	C parapsilosis	2			1	anidulafungina	1	2	1	Caspofungina	2014-07-22	2014-08-13	21	2				2014-08-13	22	3	2		1	CAPA	0.12	S	0.12	S	0.06
1	Hosmil	12	H 189	2	Adulto Mayor	2	2		1	2	2	1	2	2	2	1	2	1	2	2013-06-28	C parapsilosis	2			2		2	2	1	fluconazol	2013-07-09	2013-07-19	10	2				2013-07-19	10	11	2		2	CAPA	0.25	S	0.25	S	0.06
1	Hosmil	297	5054294	2	Adulto Mayor	1	2		1	1	2	2	2	2	2	1	2	1	3	2016-03-16	C parapsilosis	2			2		1	2	1	anidulafungina	2016-03-17	2016-03-18	1	1	fluconazol	2016-03-18	2016-04-08	2016-04-08	22	1	2		2	CAPA	0.25	S	0.25	S	0.12
1	HPH	25	2210599	1	Adulto	2	2		2	1	1	2	2	2	2	1	2	1	2	2014-02-21	C parapsilosis	2			2		1	2	1	fluconazol	2014-02-24	2014-03-05	11	2				2014-03-05	9	3	2	2	2	CAPA	0.25	S	0.25	S	0.12
1	UC	268	24057528	1	Elderly	2	1	2	1	2	2	1	2	2	1	2	2	1	3	2014-05-24	C albicans	2			2		1	2	1	fluconazole	2014-05-25	2014-06-08	13	2				2014-06-08	14	1	2		2	CAAL	0.015	S	0.008	S	0.03
1	UC	255	22954940	1	Adults	2	2		1	2	1	2	2	2	2	2	2	1	1	2013-11-11	C albicans	2			2		1	2	1	anidulafungin	2013-11-11	2013-12-02	21	2				2013-12-02	21	0	2		1	CAAL	0.015	S	0.015	S	0.03
1	HGF	42	1401286	1	Infants	1	2		2	2	2	2	1	1	1	2	2	1	3	2014-01-03	C albicans	1	C albicans	2014-01-10	2		2	2	1	Caspofungin	2014-01-06	2014-02-18	42	2				2014-02-18	43	3	2		1	CAAL	0.015	S	0.015	S	0.03
1	UC	251	22746373	1	Adults	1	2		2	2	2	2	2	2	2	2	2	2	1	2013-10-05	C albicans	2			2		1	2	1	fluconazole	2013-10-05	2013-10-08	3	1	caspofungin	2013-10-08	2013-10-13	2013-10-21	16	0	2		1	CAAL	0.015	S	0.015	S	0.25
1	HPH	67	9117559	1	Adults	1	2		2	2	2	2	2	1	1	2	2	2	1	2014-09-11	C albicans	2			2		1	1	1	fluconazole	2014-09-13	2014-10-08	25	2				2014-10-08	25	2	2	1	1	CAAL	0.015	S	0.008	S	0.03
1	HGF	340	1607743	1	Neonates	1	2		2	1	2	2	1	2	1	2	2	1	1	2016-07-30	C albicans	1	C albicans	2016-08-03	2		1	1	1	amphotericin B	2016-07-31	2016-08-01	1	1	Liposomal amphotericin	2016-08-01	2016-08-17	2016-08-17	17	1	1	1	2	CAAL	0.015	S	0.008	S	0.015
1	HGF	345	1608703	1	Adults	1	2		2	1	2	2	1	2	2	2	1	1	1	2016-08-25	C albicans	2			2		1	1	1	anidulafungin	2016-08-26	2016-08-26	0	2				2016-08-26	0	1	1	1	2	CAAL	0.015	S	0.008	S	0.03
1	HEGC	129	11230049	2	Children	2	1	1	2	2	2	2	2	2	1	2	1	1	2	2015-11-23	C albicans	2			1	liposomal amphotericin	1	1	1	anidulafungin	2015-11-24	2015-11-27	3	1	fluconazole	2015-11-27	2016-06-07	2016-06-07	196	1	2		1	CAAL	0.015	S	0.008	S	0.06
1	UC	274	24529586	1	Elderly	2	2		1	1	1	1	2	2	2	1	2	1	1	2014-08-10	C albicans	2			2		1	2	1	Caspofungin	2014-08-12	2014-08-14	2	1	anidulafungin	2014-08-14	2014-10-29	2015-02-10	182	2	2		1	CAAL	0.015	S	0.008	S	0.003
1	UC	262	23206462	2	Elderly	1	2		1	2	1	2	1	2	2	2	2	1	3	2013-12-20	C albicans	2			2		1	2	1	Caspofungin	2013-12-21	2013-12-28	7	1	fluconazole	2013-12-28	2014-01-11	2014-01-11	21	1	2		1	CAAL	0.015	S	0.008	S	0.015
1	UC	254	22931597	2	Elderly	2	2		2	2	2	2	2	2	2	2	2	2	1	2013-11-14	C albicans	2			1	fluconazole	1	2	2										0	-41592	2		1	CAAL	0.015	S	0.008	S	0.03
1	Temuco	89	15374342	2	Neonates	1	2		2	2	2	2	1	2	2	2	2	1		2015-04-12	c albicans	2			1	fluconazole	1	2	1	fluconazole	2015-04-12	2015-04-26	14	2				2015-04-26	14	0	2	2	1	CAAL	0.015	S	0.015	S	0.06
1	HPH	23	2066033	2	Adults	1	1	2	2	2	2	1	1	1	1	2	2	1	1	2014-02-06	C albicans	2			2		1	2	1	amphotericin B	2014-02-08	2014-02-10	2	1	fluconazole	2014-02-11	2014-02-24	2014-02-24	16	2	1	1	2	CAAL	0.015	S	0.015	S	0.06
1	Hosmil	165	H 174	1	Elderly	1	2		1	1	1	1	2	2	2	2	2	1	3	2014-10-29	C albicans	2			2		1	1	1	anidulafungin	2014-10-30	2014-11-11	11	2				2014-11-11	12	1	2		1	CAAL	0.015	S	0.008	S	0.03
1	HPH	179	10013010	2	Infants	1	2		2	2	1	2	2	1	1	2	2	1	1	2016-10-01	C albicans	2			1	caspofungin	1	2	1	Caspofungin	2016-10-03	2016-12-02	59	2				2016-12-02	60	2	2		1	CAAL	0.015	S	0.008	S	0.03
1	HGF	157	1409304	2	Neonates	1	2		2	2	2	2	1	2	1	2	2	1	1	2014-09-12	C albicans	2			2		1	2	1	Caspofungin	2014-09-17	2014-10-10	23	2				2014-10-10	23	5	2		1	CAAL	0.015	S	0.015	S	0.03
1	HPH	130	11203709	1	Children	2	2		1	2	2	2	2	2	1	2	2	1	2	2015-11-20	C albicans	1	C albicans	2015-11-24	2		1	2	1	Caspofungin	2015-11-24	2015-11-28	4	1	fluconazole	2015-11-29	2015-12-08	2015-12-08	14	4	2		2	CAAL	0.015	S	0.015	S	0.03
1	HPH	103	7103712	1	Children	2	2		1	2	2	2	2	2	1	2	2	1	3	2015-07-08	C albicans	1	C albicans	2015-07-10	2		1	2	1	amphotericin B	2015-07-11	2015-07-15	4	1	fluconazole	2015-07-15	2015-07-27	2015-07-27	16	3	2		2	CAAL	0.015	S	0.015	s	0.03
1	HEGC	106	6240821	1	Children	2	1	1	2	2	2	1	2	2	2	2	2	1	1	2015-12-02	C albicans	2			2		1	1	1	anidulafungin	2015-12-04	2015-12-08	4	1	fluconazole	2015-12-08	2015-12-28	2015-12-28	24	2	2		2	CAAL	0.015	S	0.015	S	0.06
1	HGF	226	1505364	1	Adults	1	2		2	2	2	2	2	1	2	2	2	1	1	2015-05-15	C albicans	2			2		1	1	1	fluconazole	2015-05-16	2015-05-17	1	1	anidulafungin	2015-05-18	2015-05-28	2015-05-28	12	1	2		1	CAAL	0.015	S	0.008	S	0.03
1	Hosmil	261	4475784	1	Elderly	1	2		1	1	2	2	1	2	1	2	2	1	2	2015-07-24	C albicans	2			2		1	1	1	fluconazole	2015-07-26	2015-07-27	1	2				2015-07-27	1	2	1	1	2	CAAL	0.015	S	0.008	S	0.03
1	Temuco	192	16189627	1	Elderly	2	2		2	2	2	1	2	1	2	2	2	2		2016-12-06	c albicans	2			2		1	2	1	fluconazole	2016-12-07	2016-12-21	14	2				2016-12-21	14	1	2	2	2	CAAL	0.015	S	0.008	S	0.06
1	HGF	272	1511065	1	Elderly	1	2		1	1	2	1	1	1	1	1	2	1	3	2015-11-03	C albicans	2			2		1	1	1	anidulafungin	2015-11-05	2015-11-22	17	2				2015-11-22	17	2	1	1	2	CAAL	0.015	S	0.015	S	0.06
1	UC	290	25897547	2	Elderly	1	1	1	1	2	2	2	2	1	2	2	1	1	3	2015-04-15	C albicans	2			2		1	1	1	fluconazole	2015-04-13	2015-04-27	14	2				2015-04-27	14	-2	2		1	CAAL	0.015	S	0.008	S	0.03
1	CSM	227	3054147	2	Elderly	1	1	2	2	2	1	1	2	1	2	2	2	1	2	2015-05-26	C albicans	2			2		1	2	1	anidulafungin	2015-05-29	2015-06-11	12	2				2015-06-11	13	3	1	1	2	CAAL	0.015	S	0.008	S	0.03
1	Hosmil	277	4676025	1	Elderly	1	1	1	2	1	2	2	1	2	1	1	1	1	1	2015-10-06	C albicans	2			2		1	1	1	anidulafungin	2015-10-08	2015-10-12	4	2				2015-10-12	4	2	1	1	2	CAAL	0.015	S	0.015	S	0.03
1	Hosmil	67	H 134	1	Adults	1	2		2	1	2	2	2	1	1	2	2	1	1	2014-03-22	C albicans	2			2		1	2	1	fluconazole	2014-03-23	2014-03-23	0	1	anidulafungin	2014-03-24	2014-04-08	2014-04-08	16	1	2		2	CAAL	0.015	S	0.008	S	0.015
1	HGF	158	1409403	1	Neonates	1	2		2	2	2	2	1	1	1	2	2	1	1	2014-09-16	C albicans	1	C albicans	2014-09-26	2		1	2	1	fluconazole	2014-09-17	2014-09-22	5	1	caspofungin	2014-09-22	2014-10-21	2014-10-21	34	1	2	1	1	CAAL	0.015	S	0.008	S	0.03
1	Hosmil	78	H94	1	Elderly	1	2		2	2	2	2	2	1	2	2	2	1	1	2014-04-17	C albicans	2			2		1	2	1	fluconazole	2014-04-19	2014-04-20	1	1	anidulafungin	2014-04-21	2014-04-28	2014-04-28	9	2	1	1	2	CAAL	0.015	S	0.008	S	0.03
1	HPH	65	9050516	1	Elderly	2	1	2	2	1	2	2	2	1	2	2	2	2	1	2014-09-05	C albicans	2			2		1	2	1	fluconazole	2014-09-06	2014-09-23	17	2				2014-09-23	17	1	2		2	CAAL	0.015	S	0.008	S	0.03
1	HPH	26	2260503	1	Adults	1	2		2	1	2	2	1	2	2	1	2	1	1	2014-02-26	C albicans	2			2		1	2	1	amphotericin B	2014-03-01	2014-03-02	1	1	fluconazole	2014-03-03	2014-03-20	2014-03-20	19	3	2		1	CAAL	0.015	S	0.008	S	0.03
1	Hosmil	150	H 233	1	Elderly	1	1	2	1	1	2	1	2	1	2	2	2	2	1	2014-07-29	C albicans	2			2		1	2	1	fluconazole	2014-07-29	2014-07-31	2	1	anidulafungin	2014-07-31	2014-08-12	2014-08-12	14	0	2		2	CAAL	0.015	S	0.008	S	0.015
1	Hosmil	161	H 74	1	Elderly	1	2		1	1	2	2	1	1	1	2	2	1	1	2014-10-12	C albicans	2			2		1	1	2										0	-41924	1	1	2	CAAL	0.015	S	0.008	S	0.015
1	HEGC	124	A22-138	2	Children	2	1	2	2	2	2	2	2	2	2	2	2	1	1	2015-10-22	C albicans	2			2		1	2	1	anidulafungin	2015-10-23	2015-10-27	4	1	fluconazole	2015-10-27	2015-11-06	2015-11-06	14	1	2		2	CAAL	0.015	S	0.008	S	0.03
1	CSM	315	3344714	1	Adults	1	2		2	2	1	2	1	2	2	2	2	1	1	2016-05-02	C albicans	2			1	fluconazole	1	1	2										0	-42492	1	1	2	CAAL	0.015	S	0.008	S	0.06
1	HPH	15	10299508	1	Elderly	2	2		2	1	2	1	2	2	2	2	2	2	1	2013-10-29	C albicans	2			2		2	2	1	fluconazole	2013-10-29	2013-11-02	3	1	anidulafungin	2013-11-02	2013-11-15	2013-11-15	17	0	2		2	CAAL	0.015	S	0.008	S	0.03
1	HRR	??	274441	1	Niño	2	1	1	2	2	2	2	2	2	2	2	1	1	2	2014-11-17	C lusitaniae	2			2		1	2	1	anfo liposomal	2014-11-17	2014-11-17	0	1	anfotericina b	2014-11-18	2014-11-24	2014-12-03	16	0	2		2
1	UC	259	23070293	1	Elderly	2	2		2	1	2	2	2	1	1	2	2	1	3	2013-11-28	C albicans	2			2		1	2	2					2						-41606	1	1	2	CAAL	0.015	S	0.008	S	0.03
1	Temuco	100	15433534	2	Adults	??	??	??	??	??	??	??	??	??	??	??	??	??		2015-06-26	c albicans	??			??	??	??	??	??	??									00:00:00	1784-07-04		??		CAAL	0.015	S	0.008	S	0.015
1	UC	280	25581428	2	Children	2	1	2	2	2	2	2	2	1	1	2	1	1	2	2015-02-09	C albicans	2			2		1	2	1	fluconazole	2015-02-09	2015-02-10	1	1	caspofungin	2015-02-10	2015-03-03	2015-03-03	22	0	2		2	CAAL	0.015	S	0.008	S	0.008
1	HGF	260	1507368	1	Elderly	1	2		1	1	2	1	1	2	2	2	2	1	1	2015-07-18	C albicans	2			2		1	1	2										0	-42203	1	1	2	CAAL	0.015	S	0.008	S	0.015
1	HRR	1	150372- 150171- 150172	1	Children	1	2		2	2	2	2	1	1	1	2	2	1	3	2013-05-08	C albicans	2			2		1	2	1	amphotericin B	2013-05-08	2013-05-10	2	1	fluconazole	2013-05-10	2013-05-28	2013-05-28	20	0	2		1	CAAL	0.015	S	0.08	S	0.03
1	CSM	229	3072064	1	Elderly	2	1	2	1	2	2	1	2	1	2	2	2	2	1	2015-06-16	C albicans	2			2		1	2	1	anidulafungin	2015-06-18	2015-07-03	15	1	fluconazole	2015-07-03	2015-07-09	2015-07-09	21	2	2		1	CAAL	0.015	S	0.008	S	0.06
1	UC	291	25891519	1	Children	1	2		2	2	2	2	1	2	1	2	2	2	2	2015-04-07	C albicans	2			2		1	2	1	Caspofungin	2015-04-13	2015-04-23	10	1	fluconazole	2015-04-23	2015-04-30	2015-04-30	17	6	2		1	CAAL	0.015	S	0.008	S	0.03
1	HPH	98	6037018	1	Elderly	2	2		2	2	2	1	2	2	2	2	2	2	1	2015-06-03	C albicans	2			2		1	2	1	fluconazole	2015-06-08	2015-06-22	14	2				2015-06-22	14	5	2		2	CAAL	0.015	S	0.008	S	0.015
1	CSM	151	2818853	1	Children	2	1	1	2	2	2	2	2	2	2	2	1	1	1	2014-08-14	C albicans	2			2		1	1	1	amphotericin B	2014-08-16	2014-08-21	5	1	fluconazole	2014-08-22	2014-08-26	2014-08-26	10	2	2		2	CAAL	0.015	S	0.008	S	0.03
1	HRR	80	216254	2	Children	1	1	1	1	2	2	2	2	2	2	2	1	1	2	2014-03-08	C albicans	1	C albicans	2014-03-09	2		1	2	1	liposomal amphotericin	2014-03-08	2014-03-11	3	1	fluconazole	2014-03-12	2014-03-25	2014-03-25	17	0	2		2	CAAL	0.015	S	0.008	S	0.03
1	UC	253	22833686	1	Adults	1	2		2	1	1	2	1	1	1	1	2	1	3	2013-10-18	C albicans	2			1	fluconazole	1	2	1	anidulafungin	2013-10-18	2013-11-03	15	2				2013-11-04	17	0	2		1	CAAL	0.015	S	0.008	S	0.03
1	HPH	49	7110567	2	Adults	1	2		2	1	1	2	1	2	2	1	2	1	3	2014-07-11	C albicans	2			2		1	1	1	amphotericin B	2014-07-13	2014-07-14	1	2				2014-07-14	1	2	1	1	2	CAAL	0.015	S	0.015	S	0.03
1	HRR	??	232281	1	Niño	2	2		2	2	2	2	2	1	1	2	2	1	2	2014-05-23	C famata	2			1	fluconazol	1	2	1	anfo liposomal	2014-05-28	2014-06-06	8	2				2014-06-06	9	5	2		1
1	CSM	173 uch	2896906	1	Niño	2	1	1	2	2	2	2	2	2	2	2	1	1	2	2014-11-15	C lusitaniae	2			2		1	1	1	anfotericina b	2014-11-16	2014-11-19	3	1	anidulafungina	2014-11-19	2014-11-22	2014-11-22	6	1	1	1	2	CALU	0.03	S	0.015	S	0.015
1	Hosmil	103	H 131	1	Adulto Mayor	1	1	2	1	2	1	2	1	1	2	2	2	1	2	2014-06-20	C lusitaniae	2			2		1	1	1	fluconazol	2014-06-20	2014-07-07	17	2				2014-07-07	17	0	2		2	CALU	0.06	S	0.03	S	0.06
1	CSM	314	3313215	2	Adulto Mayor	2	2		0	1	0	1	2	2	2	1	2	1	2	2016-03-24	C parapsilosis	2			2		2	2	1	fluconazol	2016-05-26	2016-06-09	13	2				2016-06-09	14	63	2		2	CAPA	0.25	S	0.25	S	0.25
1	HSBA	314	146000440	2	Adulto Mayor	1	2		1	1	2	1	1	2	2	1	2	??	??	2014-01-18	C parapsilosis	2			2		1	2	1	anfotericina b	2014-01-18	2014-01-20	2	2				2014-01-20	2	0	1	1	2	CAPA	1	S	0.25	S	0.25
1	HPH		4249753	1	Adulto	2	2		1	1	2	1	2	2	2	1	2	1	1	2017-04-24	C parapsilosis	2			2		1	2	2										0	-42849	1	1	2	CAPA	0.5	S	0.5	S	0.008
1	HRR	??	175797	2	Niño	2	1	2	2	2	2	2	2	2	2	2	1	1	2	2013-08-21	C guillermondi	2			2		2	2	1	fluconazol	2013-08-23	2013-09-06	13	2				2013-09-06	14	2	2		2
1	UC	287	26246338	2	Adulto Mayor	1	2		1	2	2	2	2	2	2	2	1	1	3	2015-06-04	C parapsilosis	2			2		1	1	1	Caspofungina	2015-06-05	2015-06-09	4	1	fluconazol	2015-06-09	2015-06-12	2015-06-17	12	1	1	1	2	CAPA	0.25	S	0.5	S	0.12
1	HPH	141	5030681	1	Adulto Mayor	2	2		2	1	2	1	2	2	2	2	2	1	3	2016-05-03	C parapsilosis	2			2		2	1	1	fluconazol	2016-05-07	2016-05-16	9	2				2016-05-16	9	4	1	1	2	CAPA	0.25	S	0.5	S	0.25
1	HEGC	137	A16-26	1	Lactantes	1	2		2	2	2	2	1	1	1	2	2	1	3	2016-02-15	C parapsilosis	2			2		1	2	1	anidulafungina	2016-02-16	2016-03-01	15	2				2016-03-01	14	1	2		1	CAPA	0.25	S	0.5	S	0.25
1	HRR	??	339108- 339109	1	Niño	1	2		2	2	2	2	1	1	1	2	2	1	3	2015-08-24	C albicans	1	C albicans	2015-08-25	2		1	2	1	anfo liposomal	2015-08-25	2015-08-31	6	1	caspofungina	2015-09-01	2015-09-07	2015-09-07	13	1	1	1	2
1	UC	263	23221501	1	Adulto Mayor	1	2		1	2	2	2	1	1	2	2	2	1	3	2014-12-25	C parapsilosis	2			2		1	2	1	fluconazol	2014-12-25	2015-01-08	13	2				2015-01-08	14	0	2		1	CAPA	0.5	S	0.5	S	0.25
1	HSR	240	673838-7	2	Lactantes	2	2		2	1	1	2	1	1	1	1	2	1	3	2015-07-15	C parapsilosis	2			1	anfo b liposomal	1	1	1	anfo liposomal	2015-07-17	2015-07-23	6	2				2015-07-23	6	2	1	1	2	CAPA	0.5	S	0.5	S	0.25
1	HPH	14	10140574	1	Adulto Mayor	2	2		1	2	2	2	2	2	2	2	2	2	1	2013-10-14	C parapsilosis	2			2		1	2	1	fluconazol	2013-10-18	2013-11-02	14	2				2013-11-02	15	4	2		1	CAPA	0.5	S	0.5	S	0.25
1	Hosmil	298	5062708	1	Adulto	1	2		2	1	2	1	1	1	1	1	2	1	1	2016-03-18	C parapsilosis	2			1	anidulafungina	1	2	1	anfotericina b	2016-03-18	2016-03-20	2	1	anfo liposomal	2016-03-21	2016-04-14	2016-05-01	44	0	2	1	1	CAPA	0.5	S	0.5	S	0.25
1	UC	nueva	27644946	2	Niño	2	2		2	2	2	2	2	2	1	2	2	1	2	2016-01-18	C parapsilosis	1	C parapsilosis	2016-01-19	2		1	2	1	Caspofungina	2016-01-19	2016-01-25	6	1	Fluconazol	2016-01-25	2016-02-03	2016-02-03	15	1	2		2	CAPA	0.5	S	0.5	S	0.25
1	HPM	236	H895	2	Adulto Mayor	2	2		2	1	2	1	2	2	2	1	2	1	3	2017-04-05	c parapsilosis	2			2		2	2	1	fluconazol	2017-03-31	2017-04-14	14	2				2017-04-14	14	-5	2			CAPA	0.5	S	0.5	S	0.25
1	UC	261	23118387	1	Lactantes	1	2		2	2	1	2	2	1	1	2	2	1	3	2013-12-05	C parapsilosis	1	C parapsilosis	2013-12-06	1	caspofungina	1	1	1	anfotericina b	2013-12-05	2013-12-17	12	1	Fluconazol	2013-12-17	2013-12-23	2013-12-23	18	0	2		1	CAPA	0.5	S	0.5	S	0.25
1	UC	270	24454199	1	Adulto	2	1	2	2	2	2	1	2	2	2	2	2	1	3	2014-07-29	C parapsilosis	2			2		2	2	1	anidulafungina	2014-07-30	2014-07-31	0	1	fluconazol	2014-07-31	2014-08-13	2014-08-13	14	1	2		2	CAPA	0.5	S	0.5	S	0.25
1	UC	282	25597908	1	Adulto	2	2		1	1	2	2	2	2	2	1	2	1	3	2015-02-11	C parapsilosis	2			2		2	2	1	Caspofungina	2015-02-13	2015-02-16	3	1	fluconazol	2015-02-17	2017-02-27	2015-02-27	14	2	2		2	CAPA	1	S	0.5	S	0.25
1	HRR	336	405050	2	Niño	1	1	1	2	1	2	2	2	1	1	2	2	1	2	2016-06-01	C parapsilosis	2			2		1	2	1	anfo liposomal	2016-06-03	2016-07-03	30	2				2016-07-03	30	2	2		1	CAPA	1	S	0.5	S	0.25
1	Hosmil	32	H 4	2	Adulto	2	2		2	1	2	1	2	2	2	1	2	1	2	2013-11-01	C parapsilosis	2			2		1	1	1	fluconazol	2013-11-03	2013-11-04	1	1	anidulafungina	2013-11-04	2013-11-07	2013-11-07	4	2	2		2	CAPA	0.5	S	0.5	S	0.5
1	Hosmil	177	H 3958545	1	Adulto Mayor	2	2		1	1	2	1	2	2	2	1	2	1	3	2015-01-03	C parapsilosis	2			2		1	1	1	anidulafungina	2015-01-06	2015-01-12	6	1	fluconazol	2015-01-13	2015-01-21	2015-01-21	15	3	2		2	CAPA	1	S	0.5	S	0.5
1	HPM	234	H712	2	Adulto	2	2		2	1	2	1	2	2	2	1	2	1	2	2017-03-12	c parapsilosis	2			2		1	2	1	fluconazol	2017-03-16	2017-04-03	17	2				2017-04-03	18	4	2		2	CAPA	0.5	S	0.5	S	0.5
1	HPH	139	3269805	1	Adulto Mayor	2	2		1	1	2	1	2	2	2	1	2	1	3	2016-03-26	C parapsilosis	2			2		2	2	1	fluconazol	2016-03-28	2016-04-10	12	2				2016-04-10	13	2	2		2	CAPA	1	S	1	S	0.12
1	HRR	??	426551- 426552	1	Niño	2	2		2	2	2	2	2	2	2	2	2	1	3	2016-08-09	C tropicalis	2			2		1	2	1	Caspofungina	2016-08-10	2016-08-22	12	2				2016-08-22	12	1	1	1	2
1	HSBA	308	136007671	1	Adults	1	2		2	2	1	2	1	1	1	2	1	??	??	2013-10-20	C albicans	2			1	fluconazole	1	1	1	anidulafungin	2013-10-15	2013-11-02	17	2				2013-11-02	18	-5	2	2		CAAL	0.015	S	0.008	S	0.03
1	HGF	108	1406640	1	Elderly	1	1	1	1	2	2	2	1	1	1	2	1	1	1	2014-06-24	C albicans	2			2		1	1	1	Caspofungin	2014-06-26	2014-07-09	13	1	fluconazole	2014-07-10	2014-07-10	2014-07-10	14	2	2		1	CAAL	0.015	S	0.008	S	0.06
1	Hosmil	76	H 25	1	Adults	1	2		1	1	2	1	2	2	2	2	2	2	1	2014-04-05	C albicans	2			2		2	2	1	anidulafungin	2014-04-05	2014-04-19	14	2				2014-04-19	14	0	2		1	CAAL	0.015	S	0.008	S	0.06
1	CSM	154	2829652	2	Elderly	2	1	1	2	2	2	2	2	2	2	2	2	1	2	2014-08-25	C albicans	2			2		1	2	1	anidulafungin	2014-08-28	2014-08-30	2	1	fluconazole	2014-08-30	2014-09-08	2014-09-08	11	3	2		2	CAAL	0.015	S	0.008	S	0.03
1	HSJO	425		2	Neonates	2	2		2	2	2	2	2	1	2	2	2	2	1	2014-03-05	C albicans	2			2		2	2	1	fluconazole	2014-03-05	2014-03-06	1	1	amphotericin B	2014-03-06	2014-03-20	2014-03-20	15	0	2			CAAL	0.015	S	0.008	S	0.06
1	CSM	374	3507467	2	Adults	1	1	2	2	2	2	2	1	1	2	2	1	1	1	2016-11-02	C tropicalis	2			2		1	1	1	anidulafungin	2016-11-02	2016-11-25	23	2				2016-11-25	23	0	2		1	CAAL	0.015	S	0.015	S	0.03
1	HSJD	370	1610010303	2	Elderly	1	2		2	1	2	2	1	1	1	1	2	1	3	2016-10-01	C albicans	2			2		1	1	1	anidulafungin	2016-10-03	2016-10-11	8	1	fluconazole	2016-10-12	2016-10-19	2016-10-19	16	2	2		1	CAAL	0.015	S	0.008	S	0.015
1	HSJO	426		2	Neonates	1	2		2	2	2	2	1	1	1	2	2	1	1	2014-03-24	C albicans	2			2		1	2	1	amphotericin B	2014-03-25	2014-04-22	27	2				2014-04-22	28	1	1	1	2	CAAL	0.015	S	0.008	S	0.03
1	HGF	189	1604017	2	Adults	1	1	2	2	2	2	2	1	1	1	2	2	2	1	2017-04-02	C albicans	2			2		1	1	1	fluconazole	2017-04-07	2017-04-25	18	2				2017-04-25	18	5	2		1	CAAL	0.015	S	0.015	S	0.06
1	Valdivia	465		1	Adults	1	1	2	2	2	2	2	2	2	2	2	2	2	1	2015-05-31	c albicans	2	2	2	2		1	2	1	fluconazole	2015-06-05	2015-06-23	18	2				2015-06-23	18	5	1	1	2	CAAL	0.015	S	0.008	S	0.03
1	Valdivia	470		1	Adults	1	2		2	2	2	2	2	2	2	2	2	2	1	2016-06-29	c albicans	1	c albicans	2016-07-04	1	fluconazole	1	1	1	amphotericin B	2016-07-01	2016-07-05	4	1	voriconazole	2016-07-05	2016-07-18	2016-07-18	17	2	1	1	2	CAAL	0.015	S	0.008	S	0.03
1	HSR	363	528142-1	1	Children	2	1	2	2	2	2	2	2	1	2	2	1	1	1	2016-10-28	C albicans	2			1	fluconazole	1	1	1	amphotericin B	2016-10-25	2016-11-16	21	2				2016-11-16	22	-3	2		2	CAAL	0.015	S	0.008	S	0.015
1	HLCM	378	4819217	2	Children	2	1	1	2	2	2	2	2	2	2	2	1	1	1	2016-12-12	C albicans	2			1	fluconazole	1	1	1	liposomal amphotericin	2016-12-12	2016-12-14	2	1	voriconazole	2016-12-14	2016-12-16	2016-12-30	18	0	2		2	CAAL	0.015	S	0.008	S	0.03
1	CSM	369	3562627	2	Adults	1	2		2	2	2	2	1	1	1	2	2	1	1	2017-01-08	C glabrata	1	C albicans	2017-01-08	1	anidulafungin	1	1	1	anidulafungin	2017-01-09	2017-01-25	16	2				2017-01-25	16	1	1	1	2	CAAL	0.015	S	0.008	S	0.015
1	Valdivia	463		1	Elderly	2	1	2	2	1	2	2	2	2	2	2	2	2	1	2015-10-14	c albicans	1	C albicans	2015-10-16	2		1	2	1	anidulafungin	2015-10-22	2015-10-25	3	2				2015-10-25	3	8	1	1	2	CAAL	0.015	S	0.008	S	0.03
1	HSJO	427		1	Neonates	1	2		2	2	2	2	1	1	1	2	2	1	2	2014-06-03	C albicans	2			2		1	2	2										0		1	1	2	CAAL	0.015	S	0.008	S	0.015
1	UC	278	25201114	2	Adults	1	1		2	2	2	2	2	1	2	2	2	1	1	2014-11-29	C albicans	2			2		1	2	1	fluconazole	2014-11-29	2014-12-13	14	2				2014-12-13	14	0	2		1	CAAL	0.03	S	0.008	S	0.03
1	HLCM		ISP	2	Children	1	2		1	1	1	2	1	1	1	1	2	1	4	2017-01-04	C albicans	2			1	fluconazole	1	2	1	liposomal amphotericin	2017-01-13	2017-01-27	14	1	amphotericin B	2017-01-27	2017-02-17	2017-03-31	77	9	2		2	CAAL	0.03	S			0.25
1	HEGC	361	10030114	1	Children	1	1	1	1	1	2	1	1	2	2	1	1	1	1	2014-10-03	C albicans	2			2		1	2	1	voriconazole	2014-10-02	2014-10-09	7	1	anidulafungin	2014-10-09	2014-10-17	2014-10-17	15	-1	1	1	2	CAAL	0.03	S	0.008	S	0.06
1	UC	273	24479733	2	Elderly	1	2		1	2	2	1	2	2	1	2	2	1	3	2014-08-01	C albicans	2			1	fluconazole	1	2	1	fluconazole	2014-08-01	2014-08-15	14	2			2014-08-15	2014-08-15	14	0	2		2	CAAL	0.03	S	0.008	S	0.03
1	HPH	27	2240582	2	Adults	1	2		2	1	2	2	1	1	1	1	2	1	1	2014-02-24	C albicans	2			2		1	2	1	fluconazole	2014-02-24	2014-02-26	2	1	amphotericin B	2014-02-27	2014-03-03	2014-03-05	9	0	1	1	2	CAAL	0.03	S	0.008	S	0.06
1	UC	249	22670432	2	Elderly	1	2		1	1	2	2	2	2	2	2	2	1	3	2013-09-23	C albicans	2			2		1	1	1	Caspofungin	2013-09-25	2013-09-28	3	1	fluconazole	2013-09-28	2013-10-08	2013-10-08	13	2	1	1	2	CAAL	0.03	S	0.008	S	0.06
1	CSM	228	3056067	2	Adults	1	1	1	2	1	2	2	1	2	2	2	1	1	3	2015-05-29	C albicans	2			2		1	1	1	anidulafungin	2015-05-29	2015-06-02	3	2				2015-06-02	4	0	1	1	2	CAAL	0.03	S	0.008	S	0.06
1	HRR	??	294576	1	Niño	2	2		2	2	1	1	2	2	2	2	2	1	2	2015-02-21	C dublinensis	2			2		1	2	1	Caspofungina	2015-02-23	2015-03-06	13	2				2015-03-06	11	2	2		2
1	HRR	396	472843	1	Niño	2	2		2	2	1	1	2	2	2	2	2	1	2	2017-02-28	C glabrata	2			2		1	2	1	Caspofungina	2017-03-01	2017-03-12	11	2				2017-03-12	11	1	2		2
1	HEGC	133	A08-145	2	Infants	1	2		2	2	3	2	1	1	2	2	2	1	1	2016-01-08	C albicans	2			2		1	2	1	anidulafungin	2016-01-11	2016-02-01	20	1	fluconazole	2016-02-02	2016-02-09	2016-02-09	29	3	2		1	CAAL	0.03	S	0.008	S	0.06
1	HPH	132	1010553	2	Elderly	1	2		2	2	2	1	1	2	2	2	2	1	3	2016-01-01	C albicans	2			2		1	1	1	fluconazole	2016-01-02	2016-01-03	1	2				2016-01-03	1	1	1	1	2	CAAL	0.03	S	0.015	S	0.03
1	HEGC	376	A-19-109	1	Niño	2	2		2	2	2	2	2	2	1	2	2	1	3	2015-01-22	C dublinensis	2			2		1	2	1	anidulafungina	2015-01-20	2015-01-29	9	1	Fluconazol	2015-01-30	2015-02-10	2015-02-10	21	-2	2		1	CADU	0.25	S	0.03	S	0.25
1	HSBA	390	156003634	1	Children	1	2		2	2	2	2	1	1	1	2	2	??	??	2016-01-31	C albicans	2			2		1	2	1	anidulafungin	2016-02-01	2016-02-12	11	1	fluconazole	2016-02-22	2016-03-07	2016-03-07	35	1	2		1	CAAL	0.03	S	0.008	S	0.06
1	HEGC	382	A-13-176	1	Lactantes	1	2		1	2	2	2	1	2	2	2	2	1	3	2015-04-12	C lusitaniae	2			2		1	2	1	anidulafungina	2015-04-14	2015-05-26	42	1	Fluconazol	2015-05-26	2015-06-09	2015-06-09	56	2	2		1	CALU	0.12	S	0.06	S	0.12
1	HPH	164	7270166	1	Lactantes	2	2		2	2	1	2	2	1	1	2	2	1	1	2016-07-27	C lusitaniae	2			2		1	2	1	fluconazol	2016-07-28	2016-08-11	13	2				2016-08-11	14	1	2		2	CALU	0.06	S	0.06	S	0.06
1	HSJD	218	1505060860	1	Lactantes	2	2		2	2	2	2	2	2	2	2	2	1	1	2015-05-06	C lusitaniae	1	C lusitaniae	2015-05-07	2		1	2	1	Caspofungina	2015-05-07	2015-05-17	10	1	fluconazol	2015-05-18	2015-05-29	2015-05-29	22	1	2		1	CALU	0.12	S	0.06	S	0.12
1	UC	63	27617895	1	Adulto Mayor	1	1	1	1	2	2	2	1	2	2	2	1	1	3	2016-01-14	C lusitaniae	2			2		1	2	1	Caspofungina	2016-01-15	2016-01-21	6	3	anfo liposomal+caspo	2016-01-21	2016-02-05	2016-02-05	21	1	2		2	CALU	0.12	S	0.06	S	0.12
1	HRR	2	135449	2	Niño	2	1	1	2	2	2	2	2	2	2	2	1	1	2	2013-02-23	C krusei	1	C krusei	2013-02-24	1	fluconazol	1	2	1	anfotericina b	2013-02-25	2013-03-11	16	1	voriconazol	2013-03-11	2013-04-01	2013-04-01	35	2	2		2	CAKR	0.12	S	0.06	S	0.25
1	HPH	126	11090695	2	Adulto Mayor	2	2		2	1	2	2	2	2	2	1	2	1	3	2015-11-09	C parapsilosis	2			2		2	2	1	fluconazol	2015-11-11	2015-11-16	5	2				2015-11-16	5	2	1	1	2	CAPA	0.25	S	1	S	0.25
1	UC	nueva	28183764	1	Adulto	1	1	1	2	2	2	2	1	2	2	2	1	1	3	2016-04-20	C parapsilosis	2			2		1	2	1	Caspofungina	2016-04-20	2016-05-06	16	2				2016-05-06	16	0	1	1	2	CAPA	0.25	S	1	S	0.25
1	HPH	226 uc	5199029	2	Adulto Mayor	2	2		2	1	2	2	2	1	2	1	2	1	2	2017-05-19	C parapsilosis	2			2		1	2	1	fluconazol	2017-05-21	2017-06-01	10	2				2017-06-01	11	2	2		2	CAPA	0.5	S	1	S	0.25
1	UC	264	23225575	1	Adulto Mayor	2	2		2	1	2	2	2	2	2	1	2	1	3	2013-12-25	C parapsilosis	2			2		1	2	1	fluconazol	2013-12-25	2014-01-08	13	2				2014-01-08	14	0	2		2	CAPA	0.5	S	1	S	0.25
1	HPH	31	4129981	1	Adulto Mayor	2	2		1	1	2	1	2	2	2	1	2	1	2	2014-04-12	C parapsilosis	2			1	fluconazol	1	2	1	fluconazol	2014-04-15	2014-04-24	9	2				2014-04-24	9	3	2		2	CAPA	0.5	S	1	S	0.25
1	HPH	33	5126060	2	Adulto Mayor	2	1	2	1	1	2	1	2	1	2	1	2	1	3	2014-05-12	C parapsilosis	2			2		1	1	1	fluconazol	2014-05-14	2014-05-26	12	2				2014-05-26	12	2	1	1	2	CAPA	0.5	S	1	S	0.25
1	UC	276	25052421	2	Adulto	1	2		1	1	2	2	1	1	1	1	2	1	3	2014-11-05	C parapsilosis	2			2		1	2	1	Caspofungina	2014-11-05	2014-11-07	2	1	voriconazol	2014-11-07	2014-11-10	2014-11-18	13	0	1	1	2	CAPA	0.5	S	1	S	0.25
1	HEGC	325	A-12-10	1	Lactantes	2	1	2	2	2	2	2	2	1	2	2	2	1	1	2014-04-12	C parapsilosis	2			1	anfo liposomal	1	2	1	anfo liposomal	2014-04-04	2014-04-23	19	1	anidulafungina	2014-04-19	2014-04-23	2014-04-23	19	-8	1	1	2	CAPA	0.5	S	1	S	0.25
1	HPH	104	7029654	2	Adulto Mayor	2	2		2	1	2	2	2	2	2	1	2	1	4	2015-07-02	C parapsilosis	2			2		2	2	1	fluconazol	2015-07-05	2015-07-20	15	2				2015-07-20	15	3	2		2	CAPA	1	S	1	S	0.25
1	HPH	28	3060508	1	Adulto	2	2		2	2	2	1	2	1	1	2	2	1	1	2014-03-06	C parapsilosis	2			2		1	2	1	fluconazol	2014-03-07	2014-04-02	25	2				2014-04-02	26	1	2		1	CAPA	1	S	1	S	0.25
1	HPH	12	10110349	1	Adulto Mayor	2	2		2	1	2	2	2	2	2	1	2	1	2	2013-10-01	C parapsilosis	2			2		2	2	1	fluconazol	2013-10-03	2013-10-21	18	3	anfotericina b	2013-10-17	2013-10-21	2013-10-21	18	2	1	1	2	CAPA	1	S	1	S	0.25
1	HGF	21	1307430	1	Lactantes	1	2		2	2	2	2	1	1	1	2	2	1	2	2013-07-12	C parapsilosis	1	C parapsilosis	2013-07-15	1	fluconazol	1	1	1	fluconazol	2013-07-13	2013-07-15	2	1	anfotericina b	2013-07-15	2013-08-12	2013-08-12	30	1	2		1	CAPA	1	S	1	S	0.25
1	UC	284	26006510	1	Adulto Mayor	2	2		1	1	2	1	2	2	2	1	2	1	3	2015-04-24	C parapsilosis	2			2		2	2	1	fluconazol	2015-04-25	2015-05-09	14	2				2015-05-09	14	1	2		2	CAPA	1	S	1	S	0.25
1	HGF	343	1610006	2	Neo	1	2		2	2	2	2	1	2	1	2	2	1	1	2016-09-29	C parapsilosis	1	C parapsilosis	2016-10-01	2		1	2	1	fluconazol	2016-09-29	2016-10-01	2	1	anfotericina b	2016-10-01	2016-10-19	2016-10-28	29	0	2		1	CAPA	1	S	1	S	0.25
1	CSM	375	3516829	1	Adulto Mayor	1	2		2	1	2	2	2	2	2	2	2	2	1	2016-11-13	C parapsilosis	2			2		2	2	1	fluconazol	2016-11-13								-42687	0	2			CAPA	1	S	1	S	0.25
1	HSJD	152	1408111125	2	Lactantes	1	2		2	2	2	2	2	1	2	2	2	2	1	2014-08-11	C parapsilosis	2			2		1	2	1	anfo liposomal	2014-08-13	2014-08-20	7	1	caspofungina	2014-08-21	2014-08-30	2014-08-30	17	2	2		1	CAPA	1	S	1	S	0.25
1	HLCM	119	4482954	2	Neo	1	2		1	2	2	2	1	1	1	2	2	1	3	2014-06-20	C parapsilosis	1	C parapsilosis	2014-06-22	2		1	1	1	fluconazol	2014-06-24	2014-07-08	14	2				2014-07-08	14	4	2		1	CAPA	1	S	1	S	0.25
1	HPH	5	7039843	1	Adulto Mayor	2	2		2	1	2	1	2	2	2	1	2	1	1	2013-07-04	C parapsilosis	2			2		2	2	1	fluconazol	2013-07-06	2013-07-20	14	2				2013-07-20	14	2	2		2	CAPA	1	S	1	S	0.25
1	HPM	248	H978	1	Adulto Mayor	2	2		2	1	2	2	2	2	2	1	2	1	2	2017-04-05	c parapsilosis	2			2		2	2	1	fluconazol	2017-04-06	2017-04-20	14	2				2017-04-20	14	1	2		2	CAPA	1	S	1	S	0.25
1	UC	252	22818493	1	Adults	1	1	1	1	2	2	2	2	2	2	2	2	1	3	2013-10-17	C albicans	2			2		1	2	1	Caspofungin	2013-10-18	2013-10-21	3	1	fluconazole	2013-10-22	2013-11-02	2013-11-02	15	1	2		2	CAAL	0.03	S	0.008	S	0.06
1	HSBA	324	146001330	1	Adults	2	2		2	2	2	2	2	1	1	2	2	??	??	2014-03-04	C albicans				2		1	2	2										0	-41702	2	2		CAAL	0.03	S	0.008	S	0.06
1	HSR	220	649971-7	2	Infants	2	2		2	2	1	2	2	2	1	2	2	1	1	2015-05-31	C albicans	2			2		1	1	1	Caspofungin	2015-05-31	2015-06-01	1	1	Liposomal amphotericin	2015-06-01	2015-06-24	2015-06-24	24	0	2	1	1	CAAL	0.03	S	0.008	S	0.06
1	Hosmil	197	H 23	1	Elderly	1	2		1	1	2	1	1	2	1	2	2	1	3	2015-03-01	C albicans	2			2		1	2	2										0	-42064	1	1	2	CAAL	0.03	S	0.015	S	0.06
1	Hosmil	77	H92	2	Elderly	2	2		2	2	2	2	2	1	2	2	2	1	2	2014-04-17	C albicans	2			2		1	2	1	fluconazole	2014-04-19	2014-04-25	6	2				2014-04-25	6	2	2		2	CAAL	0.03	S	0.008	S	0.015
1	HPH	73	10196139	2	Elderly	2	2		2	1	2	2	2	1	2	2	2	1	1	2014-10-19	C albicans	2			2		1	1	2										0	-41931	1	1	2	CAAL	0.03	S	0.008	S	0.06
1	HGF	125	1406771	1	Adulto Mayor	1	2		1	1	2	2	1	1	2	1	2	1	3	2014-06-30	C glabrata	1	C glabrata	2014-07-03	2		1	2	1	fluconazol	2014-07-08	2014-07-21	13	2				2014-07-21	13	8	2	1	1	CAGL	0.03	S	0.008	S	0.006
1	HPH	201	2067046	2	Adulto Mayor	2	2		1	1	2	1	2	1	2	2	2	2	1	2017-02-06	C glabrata	2			2		1	2	1	fluconazol	2017-02-09	2017-03-02	23	2				2017-03-02	21	3	2		1	CAGL	0.06	S	0.5	S	0.008
1	UC	248	22571671	1	Adulto Mayor	2	1	1	2	1	2	2	2	2	1	2	1	1	3	2013-09-03	C inconspicua	2			1	fluconazol	1	1	1	Caspofungina	2013-09-04	2013-09-18	14	2				2013-09-18	14	1	2		2	CAIN	<=0,015	S	0.015	S	0.06
1	HPH	185	11010548	2	Adulto	1	2		2	1	2	2	1	2	2	1	2	1	1	2016-11-01	C krusei	2			2		1	2	1	anfotericina b	2016-11-05	2016-11-20	15	2				2016-11-20	15	4	2	1	1	CAKR	0.06	S	0.12	S	0.25
1	CSM	254	3119664	2	Adulto Mayor	2	1	2	2	2	2	2	2	1	2	2	2	1	2	2015-08-11	C lusitaniae	2			2		1	1	1	anidulafungina + fluconazol	2015-08-11	2015-08-29	18	3			1900-01-02	2015-08-29	18	0	1	1	2	CALU	0.12	S	0.12	S	1
1	HPM	233	H695	2	Adulto Mayor	2	2		1	1	2	2	2	2	2	1	2	1	3	2017-03-11	c parapsilosis	2			2		2	2	1	fluconazol	2017-03-12	2017-03-31	19	2				2017-03-31	19	1	2		2	CAPA	0.5	S	1	S	0.5
1	UC	244	22173281	1	Neo	1	2		1	1	2	2	1	2	1	2	2	1	3	2013-06-26	C parapsilosis	1	C parapsilosis	2013-06-30	2		1	2	1	anfotericina b	2013-06-27	2013-08-30	63	1	fluconazol	2013-07-19	2013-09-10	2013-09-10	75	1	2		1	CAPA	0.5	S	1	S	0.5
1	HPH	7	7259871	2	Adulto Mayor	2	2		2	1	2	1	2	2	2	1	2	1	1	2013-07-25	C parapsilosis	2			2		2	2	2										0	-41480	1	1	2	CAPA	0.5	S	1	S	0.5
1	HSBA	316	146000979	1	Adulto Mayor	2	2		1	1	2	1	2	1	2	1	2	??	??	2014-02-12	C parapsilosis	2			2		1	2	1	anidulafungina	2014-02-18	2014-02-18	0	1	fluconazol	2014-02-19	2014-02-27	2014-02-27	9	6	2	2	2	CAPA	0.5	S	1	S	0.5
1	HPH	2	6256044	1	Adulto Mayor	2	2		2	1	2	1	2	1	2	1	2	1	1	2013-06-25	C parapsilosis	2			2		2	2	2										0	-41450	1	1	2	CAPA	0.5	S	1	S	0.5
1	HPH	138	2247097	1	Adulto Mayor	2	2		1	1	2	1	2	2	2	2	2	1	2	2016-02-24	C parapsilosis	2			2		1	1	1	fluconazol	2016-02-27	2016-03-07	10	2				2016-03-07	9	3	2	1	1	CAPA	1	S	1	S	0.5
1	HPH	134	1206025	1	Adulto	2	2		1	1	2	2	2	2	2	1	2	1	2	2016-01-20	C parapsilosis	2			2		1	2	1	fluconazol	2016-01-22	2016-01-29	7	2				2016-01-29	7	2	2	1	1	CAPA	1	S	1	S	0.5
1	HPH	165	7279844	1	Adulto	2	2		2	1	2	2	2	2	2	1	2	1	1	2016-07-27	C parapsilosis	2			2		2	2	1	fluconazol	2016-07-28	2016-08-13	15	2				2016-08-13	16	1	2		2	CAPA	1	S	1	S	0.5
1	HPM	239	H1254	2	Adulto	2	2		1	1	2	2	2	2	2	1	2	1	2	2017-05-03	c parapsilosis	2			2		2	2	1	fluconazol	2017-05-04	2017-05-25	21	2				2017-05-25	21	1	2		2	CAPA	1	S	1	S	0.5
1	HPH	189	11289933	1	Adulto Mayor	2	2		1	1	2	1	2	2	2	1	2	1	1	2016-11-28	C parapsilosis	1	C parapsilosis	2016-12-07	2		1	2	1	fluconazol	2016-11-29	2016-12-15	16	2				2016-12-15	16	1	2		2	CAPA	1	S	1	S	0.5
1	HPM	235	H822	1	Adulto	2	2		2	1	2	2	2	2	2	1	2	1	2	2017-03-22	c parapsilosis	2			2		2	2	1	fluconazol	2017-03-23	2017-04-06	13	2				2017-04-06	14	1	2		2	CAPA	1	S	1	S	0.5
1	HRR	339	420423	1	Niño	1	2		1	2	2	2	1	1	1	2	2	1	2	2016-07-20	C parapsilosis	2			2		1	2	1	anidulafungina	2016-07-23	2016-07-25	2	1	fluconazol	2016-07-25	2016-07-30	2016-07-30	7	3	2		1	CAPA	0.5	S	0.5	S	0.25
1	UC	58	27126419	1	Lactantes	1	2		2	2	1	2	1	2	1	2	2	1	3	2015-10-23	C pelliculosa	2			1	anfo b lipidica	1	2	1	anidulafungina	2015-10-25	2015-10-30	5	2				2015-10-30	5	2	1	1	2	CAPE	<=0,015	S	0.03	S	0.015
1	UC	281	25609810	1	Niño	1	2		1	2	2	2	2	1	2	2	2	1	2	2015-02-14	C pelliculosa	1	C pelliculosa	2015-02-17	2		2	2	1	Caspofungina	2015-02-16	2015-03-12	26	2				2015-03-12	24	2	2		1	CAPE	0.015	S	0.015	S	0.015
1	UC	61	27421936	2	Niño	1	2		2	2	2	2	2	1	2	1	2	1	3	2015-12-10	C pelliculosa	1	C pelliculosa	2015-12-11	2		1	2	1	Caspofungina	2015-12-11	2015-12-28	17	3	anfo liposomal	2015-12-11	2015-12-18	2015-12-28	17	1	2		1	CAPE	<=0,015	S	0.03	S	0.06
1	UC	nueva	26943969	2	Neo	1	2		1	1	1	2	1	2	1	2	2	1	3	2015-09-24	C pelliculosa	2			2		1	2	1	Caspofungina	2015-09-24	2015-10-06	12	2				2015-10-06	12	0	2		2	CAPE	<=0,015	S	0.03	S	0.12
1	UC	257	23965266	2	Lactantes	1	2		2	2	2	2	1	2	1	2	2	1	2	2013-11-12	C pelliculosa	2			2		1	1	1	Caspofungina	2013-11-13	2013-11-18	5	1	Fluconazol	2013-11-18	2013-11-28	2013-11-28	15	1	2		1	CAPE	<=0,015	S	<=0,008	S	<=0,008
1	HLCM	120	4391566	1	Lactantes	2	2		2	2	2	2	2	2	2	2	2	1	3	2013-11-13	C tropicalis	2			2		1	2	1	anidulafungina	2013-11-14	2013-11-21	7	2				2013-11-21	7	1	2		1	CATR	0.03	S	0.015	S	0.006
1	Hosmil	66	H126	1	Adulto Mayor	2	1	2	2	2	2	2	2	1	2	2	2	2	1	2014-03-21	C tropicalis	2			1	fluconazol	1	2	1	anidulafungina	2014-03-23	2014-03-28	5	2				2014-03-28	5	2	1	1	2	CATR	0.03	S	0.015	S	0.015
1	UC	293	26176623	1	Niño	2	1	1	2	2	2	2	2	2	2	2	1	1	2	2015-05-24	C tropicalis	2			2		1	2	1	Caspofungina	2015-05-25	2015-06-10	15	2				2015-06-10	16	1	2		2	CATR	0.003	S	0.015	S	0.03
1	HSJD	112	1407011207	2	Lactantes	2	1	1	2	2	2	2	2	2	1	2	1	1	1	2014-07-01	C tropicalis	1	C tropicalis	2017-07-09	2		1	1	1	anfo liposomal	2014-07-02	2014-07-10	8	1	caspofungina	2014-07-11	2014-07-28	2014-07-28	26	1	2		1	CATR	0.015	S	0.015	S	0.03
1	UC	266	23781918	2	Adulto Mayor	1	2		2	2	2	2	2	1	1	2	2	1	3	2014-04-07	C tropicalis	2			2		1	1	1	Caspofungina	2014-04-08	2014-04-12	4	1	fluconazol	2014-04-12	2014-04-22	2014-04-22	14	1	2		2	CATR	0.015	S	0.015	S	0.03
1	UC	285	26036182	1	Adulto Mayor	2	2		1	1	2	1	2	1	2	2	2	2	1	2015-04-29	C tropicalis	2			2		1	2	1	Caspofungina	2015-05-01	2015-05-04	3	1	fluconazol	2015-05-05	2015-05-15	2015-05-15	14	2	2		1	CATR	0.015	S	0.015	S	0.03
1	UC	288	25687317	1	Adulto Mayor	1	2		2	2	2	1	1	1	2	2	2	1	3	2015-03-08	C tropicalis	1	C tropicalis	2015-03-16	2		1	2	1	Caspofungina	2015-03-04	2015-03-11	7	1	fluconazol	2015-03-11	2015-03-25	2015-03-25	21	-4	2		1	CATR	0.03	S	0.015	S	0.03
1	HPH	8	8299808	1	Adulto Mayor	1	2		2	1	2	1	2	2	2	2	2	2	1	2013-08-29	C tropicalis	2			2		2	2	1	fluconazol	2013-08-30	2013-08-31	0	1	anfotericina b	2013-08-31	2013-09-15	2013-09-15	16	1	2	1	1	CATR	0.03	S	0.015	S	0.03
1	CSM	230	3082935	1	Niño	2	1	1	2	2	2	2	2	2	2	2	1	1	2	2015-06-30	C tropicalis	2			2		1	1	1	ambisome +caspofungina	2015-06-30	2015-07-09	9	3						0	2	2	2	CATR	0.12	S	0.015	S	0.12
1	HSBA	327	146002567	2	Adulto Mayor	2	??	??	??	??	??	??	??	??	??	??	??	??	??	2014-05-06	C tropicalis	2			??	??	??	??	??	??	??	??		??	??	??	??	??			1	1	2	CATR	0.015	S	0.03	S	0.03
1	Temuco	91	15374931	1	Adulto Mayor	1	1	2	2	1	2	2	1	1	1	2	2	1		2015-04-11	c tropicalis	2			1	fluconazol	1	2	1	fluconazol	2015-04-11	2015-04-29	18	2				2015-04-29	18	0	2	2	1	CATR	0.12	S	0.03	S	0.12
1	HEGC	315	A129-119	1	Niño	1	2		2	2	2	2	2	2	2	2	2	2	1	2014-01-29	C tropicalis	2			2		1	2	1	anidulafungina	2014-01-31	2014-02-07	7	1	Fluconazol	2014-02-08	2014-02-21	2014-02-21	21	2	2		1	CATR	0.03	S	0.03	S	0.03
1	HSJD	348	1609040224	2	Adults	1	2		2	2	2	2	2	1	2	2	2	1	2	2016-09-04	C albicans	2			2		1	2	1	fluconazole	2016-09-06	2016-09-20	14	2				2016-09-20	14	2	2		1	CAAL	0.03	S	0.008	S	0.06
1	UC	260	23094466	1	Adults	1	1	1	2	2	2	2	1	1	2	2	1	1	2	2013-12-10	C albicans	2			1	voriconazole	1	1	1	Caspofungin	2013-12-10	2013-12-24	14	2				2013-12-24	14	0	2		1	CAAL	0.03	S	0.008	S	0.03
1	Temuco	92	15362771	2	Adulto	2	1	1	2	2	2	1	2	2	2	2	2	1		2015-03-26	C dublinensis	2			2		1	2	1	caspofungina	2015-03-26	2015-04-08	12	2				2015-04-08	13	0	2	2	1	CADU	0.12	S	0.12	S	0.25
1	HGF	35	1311026	2	Adulto Mayor	1	2		2	2	2	2	1	2	2	2	2	1	1	2013-11-02	C glabrata	2			2		1	2	2										0	-41580	1	1	2	CAGL	0.015	S	0.008	S	0.03
1	HPH	131	12083405	1	Niño	2	2		2	2	1	2	2	1	1	2	2	1	3	2015-12-08	C glabrata	1	C glabrata	2015-12-10	2		1	2	1	fluconazol	2015-12-10	2015-12-29	19	2				2015-12-29	19	2	2		2	CAGL	0.015	S	0.008	S	0.03
1	HPH	125	10306057	2	Adulto Mayor	2	1	2	2	2	2	1	2	2	2	2	2	2	1	2015-10-30	C glabrata	2			2		1	2	1	fluconazol	2015-11-06	2015-11-19	13	2				2015-11-19	13	7	2		2	CAGL	0.03	S	0.008	S	0.03
1	HGF	156	1408438	2	Niño	2	2		2	2	2	1	2	2	2	2	2	1	2	2014-08-19	C glabrata	2			2		1	2	1	Caspofungina	2014-08-21	2014-08-26	5	1	fluconazol	2014-08-26	2014-09-15	2014-09-15	25	2	2		2	CAGL	0.015	S	0.015	S	0.03
1	HEGC	313	A-12270036	1	Niño	2	1	1	2	2	2	2	2	2	2	2	1	1	3	2013-12-27	C guillermondi	1	c spp	2013-12-30	2		1	2	1	anfo liposomal	2013-12-27	2014-01-12	15	1	Fluconazol	2014-01-13	2014-01-19	2014-01-19	23	0	2		2	CAGU	1	S	0.5	S	0.25
1	HRR	24	170308	2	Niño	2	1	2	2	2	2	2	2	2	2	2	1	1	2	2013-07-30	C guillermondi	2			1	anfo b + caspo	1	2	1	anfo liposomal	2013-08-02	2013-08-15	13	1	caspofungina	2013-08-02	2013-08-04	2013-08-15	13	3	2		2	CAGU	1	S	0.5	S	0.5
1	HRR	3	154680- 154681- 154682	2	Niño	2	1	2	2	2	2	2	2	2	2	2	2	1	2	2013-05-31	C parapsilosis	2			2		2	2	1	anfotericina b	2013-05-31	2013-06-03	3	1	caspofungina	2013-06-03	2013-06-18	2013-06-18	18	0	2		2	CAPA	2	S	2	S	0.5
1	HLCM	118	4473668	2	Niño	1	1	1	2	2	2	2	1	2	1	1	1	1	2	2014-05-26	C krusei	1	C krusei	2016-05-30	2		1	1	1	anidulafungina	2014-05-26	2014-05-30	4	1	anfotericina b	2014-05-30	2014-06-01	2014-06-01	6	0	1	1	2	CAKR	0.06	S	0.12	S	0.25
1	UC	275	24939910	2	Adulto Mayor	2	1	1	1	2	2	2	2	2	2	2	1	1	3	2013-10-17	C krusei	2			1	fluconazol	1	2	1	Caspofungina	2013-10-16	2013-10-19	3	2			2013-10-19	2013-10-19	3	-1	1	1	2	CAKR	0.06	S	0.12	S	0.25
1	UC	nueva	26509951	2	Niño	1	2		2	1	1	2	1	1	1	1	1	1	2	2015-07-18	C lusitaniae	1	C lusitaniae	2015-07-20	1	caspofungina	1	1	1	Caspofungina	2015-07-19	2015-07-23	4	1	anfo liposomal	2015-07-21	2015-07-23	2015-07-23	4	1	1	1	2	CALU	2	S	>8	NS	2
1	HPH	6	8230685	2	Adulto	1	2		2	1	2	1	2	1	2	1	2	1	3	2013-08-23	C parapsilosis	2			2		1	2	1	fluconazol	2013-08-23	2013-09-09	16	1	anfotericina b	2013-09-08	2013-09-09	2013-09-09	17	0	1	1	2	CAPA	1	S	1	S	0.5
1	UC	256	22908862	1	Lactantes	1	2		2	2	1	2	1	1	1	2	2	1	3	2013-11-02	C pelliculosa	1	C pelliculosa	2013-11-03	1	caspofungina	1	1	1	fluconazol	2013-11-02	2013-11-03	1	1	caspofungina	2013-11-03	2013-11-17	2013-11-17	15	0	2	1	1	CAPE	<=0,015	S	0.03	S	0.03
1	UC	258	22969507	1	Adulto Mayor	2	2		1	2	2	2	2	2	2	2	2	1	3	2013-11-10	C tropicalis	2			2		1	2	1	fluconazol	2013-11-11	2013-11-16	5	2				2013-11-16	5	1	2		2	CATR	0.03	S	0.03	S	0.03
1	HSBA	331	146003197	1	Adulto Mayor	2	3		1	1	2	1	2	1	2	1	2	??	??	2014-06-08	C tropicalis	2			2		1	2	1	fluconazol	2014-06-13	2014-06-26	13	2				2014-06-26	13	5	1	1	2	CATR	0.03	S	0.03	S	0.03
1	HPH	140	4143724	1	Lactantes	2	2		2	2	1	2	2	2	1	2	1	1	3	2016-04-14	C tropicalis	1	C tropicalis	2016-04-15	2		1	2	1	Caspofungina	2016-04-14	2016-04-18	4	1	fluconazol	2016-04-19	2016-04-29	2016-04-29	15	0	2		1	CATR	0.03	S	0.03	S	0.03
1	HSBA	373	146008055	1	Niño	1	1	1	1	2	1	2	2	2	2	2	1	??	??	13-12-2014	C tropicalis	1	C tropicalis	16-12-2014	2		1	2	1	anfotericina b	2014-12-14	2014-12-19	5	1	fluconazol	2014-12-19	2014-12-21	2014-12-21	7	1	1	1	2	CATR	0.06	S	0.03	S	0.03
1	HGF	153	1408213	2	Adulto Mayor	1	2		2	2	2	2	2	1	1	2	2	1	1	2014-08-11	C tropicalis	2			2		1	2	1	Caspofungina	2014-08-13	2014-08-16	3	2				2014-08-16	3	2	1	1	2	CATR	0.06	S	0.03	S	0.03
1	HPH	39	6093730	1	Niño	2	2		1	2	2	2	2	2	2	2	2	1	1	2014-06-01	C tropicalis	1	C tropicalis	2014-06-09	2		1	2	1	fluconazol	2014-06-10	2014-06-23	13	2				2014-06-23	13	9	2		1	CATR	0.06	S	0.03	S	0.03
1	HPH	184	10193716	1	Lactantes	2	2		2	2	1	2	2	2	1	2	1	1	3	2016-10-19	C tropicalis	2			2		1	2	??										0		2		1	CATR	0.03	S	0.03	S	0.06
1	Temuco	123	15518467	2	Adults	2	2		2	2	2	2	2	1	2	2	2	1		2015-10-12	c albicans	2			1	fluconazole	1	2	1	fluconazole	2015-10-12	2015-10-13	1	1	anidulafungin	2015-10-13	2015-10-27	2015-11-04	23	0	2	2	1	CAAL	0.03	S	0.008	S	0.06
1	HEGC	305	A17-42	1	Niño	1	1	2	1	1	2	2	1	1	1	1	1	1	3	2013-09-16	C tropicalis	2			2		1	2	1	anidulafungina	2013-09-19	2013-10-01	12	1	anfo liposomal	2013-09-24	2013-10-17	2013-10-17	28	3	2		1	CATR	0.06	S	0.03	S	0.06
1	HGF	199	1502048	2	Lactantes	2	1	1	2	2	2	2	2	2	2	2	1	1	1	2015-02-02	C tropicalis	2			1	fluconazol	1	1	1	Caspofungina	2015-02-02	2015-04-02	60	2				2015-04-02	59	0	2		1	CATR	0.12	S	0.03	S	0.06
1	HEGC	116	A12-11	1	Lactantes	2	1	2	2	2	2	2	2	1	2	2	2	1	2	2015-09-12	C tropicalis	2			2		1	1	1	anidulafungina	2015-09-14	2015-10-15	31	2				2015-10-15	31	2	2		1	CATR	0.12	S	0.03	S	0.06
1	HEGC	391	A10-138	1	Niño	1	1	1	1	1	2	2	1	2	1	1	1	1	2	2015-06-10	C tropicalis	2			2		1	1	1	anidulafungina	2015-06-11	2015-06-12	1	1	anfo liposomal	2015-06-12	2015-06-15	2015-06-15	4	1	1	1	2	CATR	0.25	S	0.03	S	0.06
1	Temuco	101	15443246	2	Adults	??	??	??	??	??	??	??	??	??	??	??	??	??		2015-07-08	c albicans	??			??	??	??	??	??	??									00:00:00	1784-06-22		??		CAAL	0.03	S	0.008	S	0.03
1	CSM		2826812	2	Adulto Mayor	1	2		2	1	2	1	2	1	2	2	2	1	2	2014-08-24	C glabrata	2			2		1	2	1	anidulafungina	2014-08-28	2014-09-11	13	1	fluconazol	2014-09-15	2014-09-24	2014-09-24	27	4	2		1	CAGL	0.06	S	0.015	S	0.03
1	Hosmil	5	H 128	2	Adulto	1	2		2	1	2	2	1	2	2	1	2	1	3	2013-05-20	C glabrata	2			2		1	1	1	anidulafungina	2013-05-21	2013-05-22	1	2				2013-05-22	1	1	1	1	2	CAGL	0.03	S	0.08	S	0.03
1	UC	265	23278991	1	Adulto	1	2		1	1	2	1	1	1	1	1	2	1	3	2014-01-13	C glabrata	2			2		1	2	1	Caspofungina	2014-01-13	2014-02-17	34	1	anidulafungina	2014-02-18	2014-02-22	2014-02-22	40	0	2	1	1	CAGL	0.015	S	0.008	S	0.06
1	HPH	3	6246097	1	Adulto	2	2		2	1	2	2	2	2	2	2	2	1	1	2013-06-24	C glabrata	2			2		1	2	1	fluconazol	2013-06-28	2013-07-02	4	1	anfotericina b	2013-07-01	2013-07-15	2013-07-15	14	4	2	2	2	CAGL	0.015	S	0.008	S	0.06
1	HPH	171	9080553	1	Adulto Mayor	1	1	2	1	1	2	1	1	1	2	2	2	1	3	2016-09-08	C glabrata	2			2		1	2	1	Caspofungina	2016-09-10	2016-10-01	21	3	fluconazol	2016-09-11	2016-09-13	2016-10-01	21	2	2		2	CAGL	0.015	S	0.008	S	0.06
1	Hosmil	239	4457433	1	Adulto	2	1	2	2	2	1	1	2	2	1	2	2	1	2	2015-07-17	C glabrata	2			2		1	1	2										0	-42202	1	1	1	CAGL	0.03	S	0.008	S	0.06
1	HEGC	375	A-18-81	1	Lactantes	2	2		2	2	2	2	1	1	2	2	2	1	2	2014-12-18	C glabrata	2			2		1	2	1	anidulafungina	2014-12-23	2015-01-10	17	2			2015-01-10	2015-01-10	18	5	2		1	CAGL	0.015	S	0.015	S	0.06
1	HPH	128	11150581	1	Adulto	2	2		2	2	2	1	2	2	2	2	2	2	1	2015-11-15	C glabrata	2			2		2	2	2										0	-42323	2	1	1	CAGL	0.015	S	0.015	S	0.06
1	HSJD	337	1607141738	1	Adulto	1	2		2	1	2	2	1	1	2	2	2	1	1	2016-07-14	C glabrata	2			2		1	1	1	fluconazol	2016-07-14	2016-07-19	5	1	anidulafungina	2016-07-19	2016-07-29	2016-07-29	15	0	2		1	CAGL	0.015	S	0.015	S	0.06
1	Hosmil	299	1158646/1158647	2	Adulto Mayor	1	2		2	1	2	2	1	1	1	2	2	1	3	2016-02-28	C glabrata	2			1	fluconazol	1	1	1	anidulafungina	2016-03-01	2016-03-22	21	2				2016-03-22	21	2	2		2	CAGL	0.03	S	0.015	S	0.06
1	HGF	323	1605231	2	Adulto Mayor	1	2		2	1	2	1	2	1	2	1	2	1	1	2016-05-11	C glabrata	2			2		2	1	1	fluconazol	2016-05-13	2016-05-28	15	2				2016-05-28	15	2	2		2	CAGL	0.03	S	0.015	S	0.06
1	HPH		2023700	1	Lactantes	2	2		2	2	1	2	2	2	1	2	2	1	3	2017-02-02	C glabrata	1	C glabrata	2017-02-06	2		1	2	1	desconocido									0	-42768	2	1	1	CAGL	0.015	S	0.015	S	0.06
1	Hosmil	23	H 107	2	Adulto Mayor	2	2		2	1	2	1	2	2	2	2	2	2	1	2013-08-19	C glabrata	2			2		1	2	1	fluconazol	2013-08-20	2013-08-20	0	1	anidulafungina	2013-08-21	2013-09-05	2013-09-05	16	1	2		2	CAGL	0.015	S	0.25	S	0.06
1	HPH	17	11283726	2	Lactantes	2	2		2	2	2	2	2	2	1	2	2	1	3	2013-11-28	C glabrata	2			2		1	2	1	anfotericina b	2013-11-29	2013-12-09	10	2				2013-12-09	10	1	2		1	CAGL	0.015	S	0.008	S	0.12
1	UC	242	22112507	1	Adulto Mayor	1	2		2	2	1	1	1	1	1	1	2	1	3	2013-06-17	C glabrata	2			2		1	2	1	fluconazol	2013-06-19	2013-06-21	2	1	caspofungina	2013-06-22	2013-06-27	2013-07-03	14	2	2		2	CAGL	0.015	S	0.015	S	0.12
1	HRR	??	220061	1	Niño	1	2		2	2	2	2	1	1	1	2	2	1	2	2014-03-26	C albicans	2			2		1	2	1	anfo liposomal	2014-03-28	2014-04-05	7	2				2014-04-05	8	2	2		1
1	HEGC	330	A30-43	2	Niño	2	1	2	2	2	2	2	2	1	2	2	2	1	2	2014-06-04	C guillermondi	2			1	anidulafungina	1	2	1	fluconazol	2014-06-04	2014-06-12	8	1				2014-06-12	8	0	2		2	CAGU	2	S	2	S	2
1	UC	nueva	28165457	2	Niño	2	2		2	2	2	2	2	2	2	2	1	1	2	2016-04-15	C krusei	1	C krusei	2016-04-18	1	voriconazol	1	2	1	Caspofungina	2016-04-16	2016-04-25	9	1	voriconazol	2016-04-25	2016-07-24	2016-07-24	99	1	2		2	CAKR	0.015	S	0.06	S	0.12
1	HSBA	379	156000795	1	Niño	1	1	1	2	1	2	2	1	2	2	2	1	??	??	13-02-2015	C tropicalis	1	C tropicalis	15-02-2015	2		1	1	1	Caspofungina	2015-02-15	2015-02-21	6	2				2015-02-21	6	2	1	1	2	CATR	0.12	S	0.03	S	0.12
1	UC	246	22250581	2	Adulto	1	2		2	1	1	2	2	1	1	1	2	1	3	2013-07-10	C glabrata	2			2		1	1	1	Caspofungina	2013-07-11	2013-08-01	20	2				2013-08-01	21	1	2		2	CAGL	0.015	S	0.015	S	0.12
1	HPH	144	5210585	2	Adulto Mayor	1	2		2	2	2	2	2	1	2	2	2	1	1	2016-05-21	C glabrata	2			2		1	2	1	fluconazol	2016-05-25	2016-06-13	18	2				2016-06-13	19	4	2	2	2	CAGL	0.03	S	0.015	S	0.12
1	CSM	344	3444240	1	Adulto	1	2		2	1	2	2	2	2	2	2	2	1	1	2016-08-22	C glabrata	2			2		2	2	3										0	-42604	2	2	2	CAGL	0.06	S	0.015	S	0.12
1	Hosmil	270	4738764	2	Adulto Mayor	2	1	1	1	2	2	1	2	2	2	2	2	2	1	2015-11-01	C glabrata	2			2		1	1	1	anidulafungina	2015-11-05	2015-11-11	6	1	itraconazol	2015-11-11	2015-11-18	2015-11-18	13	4	2		2	CAGL	0.06		0.015		0.12
1	CSM	28	2552021	1	Adulto Mayor	2	1	1	2	2	2	2	2	2	2	2	1	1	1	2013-10-08	C glabrata	2			2		1	2	1	Caspofungina	2013-10-06	2013-10-15	9	2				2013-10-15	9	-2	1	1	2	CAGL	0.06	S	0.03	S	0.12
1	HPH	1	6180626	2	Adulto	1	2		2	1	2	1	1	2	2	1	2	1	3	2013-06-18	C parapsilosis	2			2		1	1	1	anfotericina b	2013-06-21	2013-06-25	4	1	fluconazol	2013-06-26	2013-07-11	2013-07-11	20	3	2		1	CAPA	1	S	1	S	0.5
1	UC	64	27570466	2	Adulto Mayor	1	2		1	2	1	2	1	1	2	2	2	1	2	2016-01-07	C glabrata	2			1	fluconazol	1	1	1	anidulafungina	2016-01-12	2016-01-26	14	1	fluconazol	2016-01-26	2016-02-09	2016-02-09	28	5	2		2	CAGL	0.03	S	0.015	S	0.12
1	UC	243	22149287	1	Elderly	1	2		1	1	2	2	1	1	2	1	2	1	1	2013-06-23	C albicans	2			2		1	2	1	Caspofungin	2013-06-23	2013-06-27	4	1	fluconazole	2013-06-28	2013-07-11	2013-07-13	20	0	1	1	2	CAAL	0.03	S	0.008	S	0.06
1	Temuco	71	14317808	1	Elderly	2	1	2	2	2	2	2	2	1	1	2	2	1		2014-10-26	c albicans	2			1	fluconazole	1	2	1	fluconazole	2014-10-26	2014-11-06	10	2				2014-11-06	11	0	2	2	2	CAAL	0.03	S	0.015	S	0.12
1	HPH	4	7083726	1	Children	2	2		1	2	2	2	2	2	2	2	2	1	2	2013-07-08	C albicans	2			2		1	2	1	fluconazole	2013-07-11	2013-07-15	4	2				2013-07-15	4	3	2		2	CAAL	0.03	S	0.008	S	0.06
1	HPH	117	9170604	2	Adults	1	2		2	2	2	1	2	1	2	2	2	2	1	2015-09-17	C albicans	2			2		1	2	1	fluconazole	2015-09-21	2015-11-12	51	2				2015-11-12	52	4	2		1	CAAL	0.03	S	0.008	S	0.06
1	HSJD	347	1608311795	1	Elderly	2	1	2	2	1	2	1	2	1	2	2	2	2	1	2016-08-31	C albicans	2			1	fluconazole	1	2	1	fluconazole	2016-08-31	2016-09-09	9	2				2016-09-09	9	0	2		1	CAAL	0.03	S	0.008	S	0.06
1	Hosmil	242	4625655	2	Elderly	2	2		1	1	2	2	2	1	2	2	2	2	1	2015-09-18	C albicans	2			2		1	2	1	anidulafungin	2015-09-22	2015-09-23	1	1	fluconazole	2015-09-23	2015-10-13	2015-10-13	21	4	2		2	CAAL	0.03	S	0.008	S	0.03
1	HGF	20	1305322	1	Children	1	2		2	2	2	2	1	1	1	2	2	1	1	2013-05-13	C albicans	2			2		1	2	1	amphotericin B	2013-05-14	2013-06-03	19	2				2013-06-03	20	1	2		1	CAAL	0.03	S	0.08	S	0.03
1	HPH	22	2120598	1	Elderly	2	2		2	2	2	1	2	2	2	2	2	2	1	2014-02-12	C albicans	2			2		1	2	1	fluconazole	2014-02-17	2014-03-19	32	2				2014-03-19	30	5	2		1	CAAL	0.03	S	0.015	S	0.06
1	HPH	178	9246565	2	Elderly	2	2		2	1	1	1	2	1	2	2	2	2	1	2016-09-24	C albicans	2			2		1	1	1	fluconazole	2016-09-27	2016-09-29	2	2				2016-09-29	2	3	1	1	2	CAAL	0.03	S	0.06	S	0.06
1	HPH	11	10090546	2	Adulto Mayor	2	2		2	1	2	1	2	2	2	1	2	1	3	2013-10-19	C parapsilosis	2			2		2	2	1	fluconazol	2013-10-18	2013-11-13	25	2				2013-12-17	60	-1	2		1	CAPA	1	S	1	S	0.5
1	HPH	172	9159721	1	Adulto Mayor	2	2		2	1	2	1	2	1	2	1	2	1	2	2016-09-15	C parapsilosis	2			2		2	2	1	fluconazol	2016-09-20	2016-10-05	15	2				2016-10-05	15	5	2		2	CAPA	1	S	1	S	0.5
1	HPH	197	12209526	2	Adulto	2	2		1	1	2	2	2	2	2	1	2	1	2	2016-12-20	C parapsilosis	2			2		2	2	??									??	#VALUE!	-42724	2		1	CAPA	1	S	1	S	0.5
1	Temuco	122	15505799	2	Adulto	2	1	2	2	2	2	2	2	1	1	2	2	1		2015-09-24	c parapsilosis	2			1	fluconazol	1	2	1	fluconazol	2015-09-24	2015-09-29	5	2				2015-09-29	5	0	2	2	2	CAPA	1	S	1	S	0.5
1	UC	250	22701623	2	Adulto Mayor	2	2		1	1	2	1	2	2	2	2	2	2	1	2013-09-27	C parapsilosis	2			2		2	2	1	Caspofungina	2013-09-29	2013-10-01	2	2				2013-10-01	2	2	1	1	2	CAPA	1	S	1	S	0.5
1	HPH	198 UC	1016011	1	Adulto Mayor	2	2		1	2	2	2	2	2	2	2	2	1	2	2017-01-01	C parapsilosis	2			2		1	2	1	fluconazol	2017-01-03	2017-01-14	11	2				2017-01-14	11	2	2		2	CAPA	2	S	1	S	0.5
1	HPM	246	H743	2	Adulto	2	2		2	1	2	1	2	1	2	1	2	??	??	2017-03-15	c parapsilosis	2			2		2	2	1	fluconazol	2017-03-16	2017-03-30	14	2				2017-03-30	14	1	2		2	CAPA	1	S	1	S	0.5
1	HPM	237	H909	1	Adulto	2	2		2	1	2	1	2	2	2	1	2	1	2	2017-04-30	c parapsilosis	2			2		1	2	1	fluconazol	2017-05-02	2017-05-16	14	2				2017-05-16	14	2	2		2	CAPA	1	S	1	S	0.5
1	CSM	309	3145922	2	Adulto Mayor	2	2		2	1	2	2	2	2	2	1	2	1	3	2015-09-05	C parapsilosis	2			2		2	2	1	fluconazol	2015-09-06	2015-09-20	14	2				2015-09-20	14	1	2		2	CAPA	0.5	S	1	S	1
1	HEGC	136	A15-106	2	Niño	1	1	1	1	1	2	2	1	2	1	2	2	1	2	2016-02-18	C guillermondi	2			1	anfo liposomal	1	1	1	anidulafungina	2016-02-19	2016-02-29	10	1	anfo liposomal	2016-02-02	2016-03-18	2016-03-18	28	1	2	1	1	CAGU	0.5	S	0.25	S	0.12
1	CSM	25	PACIENTE N°3	2	Adulto	2	2		2	2	1	1	2	2	2	2	2	2	1	2013-09-02	C tropicalis	2			2		2	2	1	fluconazol	2013-09-05	2013-09-10	5	1	anidulafungina	2013-09-10	2013-09-19	2013-09-19	14	3	2		2	CATR	0.06	S	0.12	S	0.03
1	UC	279	25282999	1	Adulto Mayor	1	2		1	1	2	1	2	2	2	1	2	1	3	2015-07-02	C parapsilosis	2			2		1	2	1	fluconazol	2015-07-03	2015-07-25	22	1	anfo liposomal	2015-07-25	2015-09-04	2015-09-04	63	1	2		1	CAPA	0.5	S	1	S	1
1	UC	nueva	27256477	1	Adulto Mayor	2	2		1	1	2	2	2	2	2	1	2	1	3	2015-11-12	C parapsilosis	2			2		2	2	1	anidulafungina	2015-11-14	2015-11-20	6	1	fluconazol	2015-11-20	2015-11-28	2015-11-28	14	2	2		2	CAPA	1	S	2	S	0.5
1	HGF	198	1502422	1	Children	2	2		2	2	2	2	2	1	1	2	2	1	3	2015-02-14	C albicans	2			2		1	2	1	Caspofungin	2015-02-15	2015-02-18	3	1	amphotericin B	2015-02-18	2015-02-27	2015-03-30	43	1	2		1	CAAL	0.03	S	0.008	S	0.06
1	HRR	255	340025	1	Children	1	2		1	1	2	2	1	1	1	1	2	1	3	2015-08-27	C albicans	1	C albicans	2015-08-28	1	caspofungin	1	2	1	Caspofungin	2015-08-28	2015-09-28	30	1	Liposomal amphotericin	2015-09-04	2015-09-28	2015-09-28	31	1	2	1	1	CAAL	0.03	S	0.008	S	0.03
1	Hosmil	197	H24	1	Adulto Mayor	2	2		2	2	2	2	2	2	2	2	2	2	1	2015-06-04	C glabrata	2			2		1	2	1	fluconazol	2015-06-07	2015-06-08	1	1	anidulafungina	2015-06-08	2015-06-20	2015-06-20	13	3	1	1	2	CAGL
1	HSBA	388		2	Adulto	2	1	1	2	2	2	2	2	1	2	2	2			2015-05-08	C krusei	2			2		1	2	2											-42132	1	1	2	CAKR
1	HGF	306	1601126	1	Adulto Mayor	2	2		2	1	2	2	2	2	2	1	2	1	2	2016-01-14	C pelliculosa	2			2		2	2	1	Caspofungina	2016-01-14	2016-01-15	1	1	fluconazol	2016-01-15	2016-01-22	2016-01-22	8	0	2		2	CAPE	NO HUBO DESARROLLO, datos lab origen				0.25
1	Hosmil	298	5062708	1	Adulto	1	2		2	1	2	1	1	1	1	1	2	1	2	2016-02-01	C glabrata	2			2		1	2	1	anidulafungina	2016-01-31	2016-02-08	8	2				2016-02-08	8	-1	2		1
1	Hosmil	29	H 77	1	Elderly	1	2		2	1	1	2	1	1	2	1	2	1	3	2013-10-12	C albicans	1	C glabrata	2013-10-12	2		1	1	1	anidulafungin	2013-10-14	2013-10-29	15	2				2013-10-29	15	2	2		2	CAAL	0.03	S	0.015	S	0.06
1	HSJO			2	Lactantes	1	2		2	2	2	2	2	1	1	2	2	1	3	2017-05-10	C lusitaniae	2			1	anfo b	1	2	1	anfotericina b	2017-05-12	2017-06-01	19	2				2017-06-01	20	2	2
1	HSJO	423		1	Neo	1	2		2	2	2	2	1	1	1	2	2	1	2	2014-01-10	C parapsilosis	2			2		1	2	1	anfotericina b	2014-01-12	2014-01-25	13	2				2014-01-25	13	2	2			CAPA	0.5	S	0.5	S	0.5
1	HSJO			1	Neo	1	2		2	2	2	2	1	1	1	2	2	1	2	2017-05-09	C lusitaniae	1	C lusitaniae	2017-05-13	2		1	2	1	anfotericina b	2017-05-09	2017-06-21	42	3	caspofungina	2017-05-20	2017-06-21	2017-06-21	43	0	2
1	HRR	14	166071	2	Children	1	2		1	1	2	2	2	1	1	2	2	1	2	2013-07-14	C albicans	1	C albicans	2013-07-19	2		1	1	1	amphotericin B	2013-07-16	2013-07-19	3	1	caspofungin	2013-07-19	2013-07-23	2013-07-30	14	2	2		1	CAAL	0.03	S	0.08	S	0.06
1	HBLT-HEGC	34	158030126	2	Neonates	1	2		2	2	2	2	1	2	1	2	2	1	3	2015-06-22	c albicans	2			2		1	2	1	amphotericin B	2015-06-25	2015-07-21	26	2				2015-07-21	26	3	2	2	1	CAAL	0.03	S	0.25	S	<=0,008
1	HGF	413	1612566	2	Neo	1	2		2	2	2	2	1	2	1	2	2	1	1	2016-12-26	C parapsilosis	1	C parapsilosis	2017-01-05	2		1	2	1	anfotericina b	2016-12-27	2017-01-26	29	2				2017-01-26	30	1	2		1	CAPA	1	S	1	S	0.25
1	HSJD	381	1610100518	1	Neo	1	2		1	2	1	2	1	1	1	2	2	1	1	2016-10-10	C parapsilosis	2			1	fluconazol	1	2	1	anfotericina b	2016-10-12	2016-12-06	54	2				2016-12-06	55	2	2		1	CAN	0.5	S	0.25	S	0.25
1	HA			2	Elderly	2	2		1	2	2	1	2	1	2	2	2			2016-02-05	c albicans	2			2		1	2	1	fluconazole	2016-02-25	2016-03-06	11	2				2016-03-06	10	20	2	2	1	CAAL	0.03	S	0.015	S	0.06
1	HGF	178	1501447	2	Neonates	1	2		2	2	2	2	1	2	1	2	2	1	1	2015-01-18	C albicans	2			2		1	2	1	Caspofungin	2015-01-20	2015-01-23	3	1	amphotericin B	2015-01-23	2015-02-13	2015-02-13	24	2	2		2	CAAL	0.03	S	0.015	S	0.12
1	HPM			1	Lactantes	1	2		1	1	2	2	1	1	1	2	2	1	2	2014-03-08	c krusei	2			2		1	2	1	caspofungina	2014-03-17	2014-04-08	21	2				2014-04-08	22	9	1	1	1
1	HSJD			1	Adulto	1	2		2	1	2	2	1	1	1	1	2	1	1	2016-09-29	C albicans	2			2		1	1	1	anidulafungina	2016-10-01	2016-10-11	10	1	fluconazol	2016-10-11	2016-10-21	2016-10-26	25	2	2		1
1	HSJD	404	1703230745	2	Adulto Mayor	1	2		2	2	2	1	2	2	2	2	2	2	1	2017-03-23	C albicans	2			2		2	2	1	anidulafungina	2017-03-26	2017-03-27	1	1	fluconazol	2017-03-27	2017-04-18	2017-04-18	23	3	2		1	sin desarrollo
1	HPM		H1414	1	Adulto	1	2		1	1	2	2	2	1	2	1	2	1	2	2017-05-18	c parapsilosis	2			2		2	2	1	fluconazol	2017-05-21	2017-06-03	12	2				2017-06-03	13	3	2		1
1	HLCM	383	4801122	2	Niño	1	2		1	1	2	2	2	2	1	1	2	1	2	2016-10-15	C parapsilosis	2			2		1	1	1	fluconazol	2016-10-24	2016-10-24	0	1	anidulafungina	2016-10-27	2016-12-22	2017-01-23	91	9	2		1	CAPA	0.25	S	0.25	S	0.12
1	Temuco	182	16152760	2	Elderly	2	2		1	2	2	2	2	1	2	2	2	1		2016-10-04	c albicans	2			2		1	2	1	fluconazole	2016-10-06	2016-10-23	17	2				2016-10-23	17	2	1	1	2	CAAL	0.03	S	0.25	S	0.03
1	HRR	26	184539- 184538	2	Lactantes	1	2		1	2	2	2	1	1	2	2	2	1	2	2013-09-28	C tropicalis	2			2		1	2	1	Caspofungina	2013-09-21	2013-09-29	8	2				2013-09-29	8	-7	1	1	2	CATR	0.06	S	0.03	S	0.06
1	HSR	364	919005-7	1	Children	1	2		2	1	2	2	2	2	2	2	2	1	1	2016-12-06	C albicans	2			2		1	1	1	amphotericin B	2016-12-07	2016-12-07	0	1	caspofungin	2016-12-08	2016-12-15	2016-12-22	15	1	2		2	CAAL	0.03	S	0.008	S	0.03
1	HRR	??	363207	2	Niño	2	1	2	2	2	2	2	2	2	2	2	2	1	2	2015-11-28	C parapsilosis	2			2		1	2	1	Caspofungina	2015-11-30	2016-02-05	65	2				2016-02-05	67	2	2		1
1	CSM		2808492	1	Adulto Mayor	1	1	2	2	1	2	2	1	1	1	1	2	1	3	2014-08-03	C albicans	2			2		1	2	1	anidulafungina	2014-08-03	2014-08-25	22	2				2014-08-25	22	0	2	1	1
1	HRR	27	185620- 185621	2	Lactantes	1	2		2	1	2	2	2	2	2	2	2	1	2	2013-10-03	C pelliculosa	2			1	caspofungina	1	1	1	Caspofungina	2013-10-08	2013-10-24	16	2				2013-10-24	16	5	2		1	CAPE	0.015	-	0.015	-	0.015
1	HGF	410	1005976106	1	Niño	1	2		2	2	2	2	1	2	1	2	2	1	3	2017-05-16	C lusitaniae	1	C lusitaniae	2017-06-06	2		1	2	1	Caspofungina	2017-05-17	2017-05-27	10	1	fluconazol	2017-05-28	2017-06-02	2017-06-30	44	1	2		1	CALU	0.06	S	0.015	S	0.06
1	HSJD	382	1611281790	2	Adulto	1	2		1	2	2	2	2	1	2	2	2	2	1	2016-11-28	C parapsilosis	1	C parapsilosis	2016-12-02	2		2	2	1	anidulafungina	2016-11-30	2016-12-02	2	1	fluconazol + anfo liposomal	2016-12-02	2016-12-24	2017-07-30	242	2	2		1	CAPA	0.5	S	0.5	S	0.25
1	Valdivia	467		1	Adults	2	1	1	2	2	2	2	2	1	2	2	1	2	1	2016-01-20	c albicans	2	2	2	1	2	1	1	1	fluconazole	2016-01-20	2016-01-28	8	3	voriconazole	2016-01-25	2016-01-28	2016-01-28	8	0	1	1	2	CAAL	0.03	S	0.008	S	0.03
1	HA			1	Adulto Mayor	2	2		2	1	2	2	1	1	2	1	2	1	1	2016-05-04	c parapsilosis	2			2		1	1	2										0	-42494	2	1	1
1	HGF	394	1704575	2	Niño	1	2		1	2	2	1	1	1	1	2	2	1	1	2017-04-25	C albicans	1	C albicans	2017-04-26	2		1	2	1	anidulafungina	2017-04-27	2017-05-07	10	1	fluconazol	2017-05-08	14-05-217	2017-05-14	17	2	2		1	sin desarrollo
1	HRR	82	230816	2	Lactantes	2	2		1	2	2	2	2	1	1	2	2	1	2	2014-05-16	C lusitaniae	2			2		1	2	1	anfo liposomal	2014-05-18	2014-06-04	16	2				2014-06-04	17	2	2		2	CALU	0.12	S	0.03	S	0.12
1	HA			2	Adulto Mayor	1	2		2	1	2	2	1	1	2	1	2	1		2016-07-21	c parapsilosis	2			2		1	2	1	fluconazol	2016-07-24	2016-08-02	8	2				2016-08-02	9	3	1	1	1
1	HSJD			2	Adulto Mayor	2	2		2	1	2	1	2	2	2	1	2	2	2	2017-03-29	C parapsilosis	1	C parapsilosis	2017-04-05	2		1	2	1	fluconazol	2017-04-05	2017-04-24	19	2				2017-04-24	19	7	2		1
1	CSM		3145922	1	Adulto Mayor	1	2		1	2	2	2	2	1	1	2	2	1	3	2015-10-18	C glabrata	2			2		1	2	1	anidulafungina	2015-10-19	2015-10-28	9	1	ambisome +caspofungina	2015-10-29	2015-11-20	2015-11-20	32	1	2		1
1	HGF	412	1704025	2	Elderly	2	2		2	2	2	2	2	1	1	2	2	1	1	2017-04-06	C albicans	2			2		1	2	1	fluconazole	2017-04-06	2017-04-06	0	2				2017-04-06	0	0	2	1	2	CAAL	0.03	S	0.008	S	0.03
1	HPM	250	H1250	2	Adulto Mayor	2	2		1	1	2	1	2	2	2	1	2	1	2	2017-05-03	c parapsilosis	2			2		2	2	1	fluconazol	2017-05-05	2017-05-25	20	2				2017-05-25	20	2	2		1	CAPA	1	S	0.5	S	1
1	HPM			2	Adulto Mayor	1	2		2	1	2	2	2		2	1	2	1	??	2016-06-01	c parapsilosis	2			2		1	2	1	fluconazol	2016-06-02	2016-06-18	16	2				2016-06-18	16	1	2		1
1	HPM			1	Adulto	1	2		2	1	2	1	2	2		1	2	1	3	2016-02-09	c albicans	2			2		1	2	1	fluconazol	2016-02-10	2016-03-01	21	1	anidulafungina	2016-03-01	2016-03-12	2016-03-12	31	1	1	1	1
1	HSJD			2	Adulto Mayor	1	2		2	1	2	1	2	2	2	1	2	1	3	2017-05-22	C parapsilosis	2			2		2	2	1	fluconazol	2017-05-23	2017-06-21	28	2				2017-06-21	29	1	2		1
1	HPH	199		2	Infants	2	2		2	2	1	2	2	2	1	2	2	1	2	2017-01-24	C albicans	2			2		1	2	1	fluconazole	2017-01-25	2017-02-08	13	2				2017-02-08	14	1	2		1	CAAL	0.03	S	0.25	S	0.008
1	UC	267	23897799	1	Elderly	1	1	2	2	2	2	2	2	1	2	2	2	2	1	2014-04-27	C albicans	2			2		1	2	1	Caspofungin	2014-04-28	2014-05-02	4	1	fluconazole	2014-05-03	2014-05-13	2014-05-13	15	1	2		2	CAAL	0.06	S	0.008	S	0.03
1	HPM		H1302	2	Adulto Mayor	2	2		1	1	2	1	2	1	2	1	2	1	2	2017-05-08	c parapsilosis	2			2		2	2	1	fluconazol	2017-05-10	2017-05-29	19	2				2017-05-29	19	2	2		2
1	Valdivia	471		1	Niño	2	2		2	2	2	2	2	1	1	2	2	1	1	2016-07-22	c parapsilosis	2	2	2	2	2	1	1	1	fluconazol	2016-07-24	2016-08-12	18	2				2016-08-12	19	2	2			CAPA	0.5	S	0.5	S	0.25
1	HPM			2	Adulto	1	2		1	1	2	2	2	2	2	1	2	??	1	2014-04-11	c parapsilosis	2			2		2	2	1	anfotericina B	2014-04-15	2014-05-05	20	2				2014-05-05	20	4	2		2
1	HSR	231	658098-7	2	Infants	1	1	1	2	2	2	2	2	2	2	2	1	1	1	2015-06-16	C albicans	2			2		1	1	1	Caspofungin	2015-06-17	2015-07-07	20	2				2015-07-07	20	1	2		1	CAAL	0.06	S	0.008	S	0.06
1	HPM			1	Adulto Mayor	1	2		1	1	2	1	2	2	2	1	2	??	1	2016-05-14	c parapsilosis	2			2		1	2	1	fluconazol	2016-05-25	2016-06-07	12	2				2016-06-07	13	11	2		2
1	HPH		1306092	2	Adulto	1	2		2	2	2	2	2	1	1	2	2	1	1	2015-01-30	C parapsilosis	2			2		1	2	1	fluconazol	2015-02-01	2015-02-14	13	2				2015-02-14	13	2	2	2	2
1	Hosmil	13	H 1	2	Elderly	1	2		2	1	2	1	2	1	1	2	2	1	3	2013-07-01	C albicans	2			2		1	2	1	fluconazole	2013-07-02	2013-07-11	9	2				2013-07-11	9	1	1	1	2	CAAL	0.06	S	0.08	S	0.06
1	HSJD	191??		1	Adulto Mayor	2	2		2	1	2	2	2	2	2	1	2	1	3	2017-04-03	C parapsilosis	2			2		2	1	1	fluconazol	2017-04-05	2017-04-21	16	2				2017-04-21	16	2	2		2	CAPA	1	S	0.5	S	0.25
1	HSBA	372	146008032	1	Children	1	2		2	2	2	2	2	2	2	2	2	1	??	12-12-2014	C albicans	2			2		1	1	2										0		2		2	CAAL	0.06	S	0.008	S	0.03
1	HPM		H1318	2	Adulto	2	2		1	1	2	2	2	1	2	1	2	1	3	2017-05-09	c parapsilosis	2			2		2	2	1	fluconazol	2017-05-13	2017-05-31	18	2				2017-05-31	18	4	2		2
1	HPM			1	Adulto	1	2		2	1	2	2	2	2	2	1	2	1	2	2016-04-21	c parapsilosis	2			2		1	2	1	fluconazol	2016-04-25	2016-05-19	24	2				2016-05-19	24	4	2		2
1	HRR	81	227520	1	Lactantes	1	2		1	2	2	2	1	1	2	2	2	1	2	2014-05-02	C parapsilosis	2			2		1	2	1	Caspofungina	2014-05-02	2014-05-13	11	2				2014-05-13	11	0	2		1	CAPA	1	S	0.5	S	0.03
1	HPM		H1089	1	Adulto Mayor	2	2		2	1	1	2	2	2	2	1	2	1	2	2017-04-18	c parapsilosis	2			2		2	2	1	fluconazol	2017-04-19	2017-05-08	19	2				2017-05-08	19	1	2		2
1	HPH	99	6210508	1	Adults	1	2		2	2	2	2	1	1	2	2	2	1	1	2015-06-21	C albicans	2			2		1	2	1	fluconazole	2015-06-23	2015-07-21	28	2				2015-07-21	28	2	2	1	1	CAAL	0.06	S	0.015	S	0.06
1	Temuco	37	14205077	1	Elderly	2	2		2	1	2	1	2	1	2	2	2	2		2014-05-30	c albicans	2			2		1	2	1	fluconazole	2014-06-02	2014-06-25	23	2				2014-06-25	23	3	2	2	1	CAAL	0.06	S	0.008	S	0.03
1	HPH	75	11220681	1	Elderly	1	2		2	1	2	1	1	2	2	1	2	1	3	2014-11-22	C albicans	1	C albicans	2014-11-24	2		1	1	1	fluconazole	2014-11-24	2014-11-30	6	2				2014-11-30	6	2	1	1	2	CAAL	0.06	S	0.008	S	0.06
1	HGF		1602132	1	Adulto	2	1	2	2	2	2	2	2	2	2	2	2	1	1	2016-02-06	C albicans	2			1	fluconazol	2	1	1	Caspofungina	2016-02-11	2016-02-24	13	2				2016-02-24	13	5	2		2	sin cohincidencia
1	HSR			1	Niño	1	2		2	2	2	2	1	1	2	2	2	1	3	2016-05-07	C albicans	2			2		1	2	1	Caspofungina	2016-05-09	2016-05-25	16	2				2016-05-25	16	2	2		2
1	HPM			1	Adulto	1	2		2	1	2	2	2	2	2	1	2	1	3	2016-06-19	c parapsilosis	2			2		1	2	1	fluconazol	2016-06-20	2016-07-04	14	2				2016-07-04	14	1	1		2
1	Temuco	87	15307387	1	Elderly	2	1	2	2	2	2	2	2	1	1	2	2	1		2015-01-11	c albicans	2			2		2	2	1	anidulafungin	2015-01-12	2015-01-26	14	2				2015-01-26	14	1	2	2	1	CAAL	0.06	S	0.008	S	0.25
1	UC	247	22352585	1	Elderly	2	2		1	2	2	2	2	1	2	2	2	1	3	2013-07-27	C albicans	2			2		1	2	1	Caspofungin	2013-07-29	2013-08-01	2	1	fluconazole	2013-08-01	2013-08-15	2013-08-20	22	2	2		2	CAAL	0.06	S	0.008	S	0.12
1	HSJO			2	Neo	1	2		2	2	2	2	1	1	1	2	2	1	1	2015-01-09	C albicans	1	C albicans	2015-01-13	2		1	2	1	anfotericina b	2015-01-13	2015-01-27	14	2				2015-01-27	14	4	1	1	2
1	HSJD			2	Adulto Mayor	2	2		2	1	2	1	2	2	2	1	2	1	2	2017-02-17	C parapsilosis	2			2		1	2	1	fluconazol	2017-02-17	2017-03-03	16	2				2017-03-03	14	0	2		2
1	Hosmil		h25??? Tiene otra fecha de nac en listado dra benadorf	2	Adulto Mayor	1	2		1	1	1	3	2	1	2	2	2	1	1	2015-06-10	C tropicalis	2			2		1	2	1	fluconazol	2015-06-11	2015-06-16	5	1	anidulafungina	2015-06-16	2015-06-26	2015-06-26	15	1	1	1	2	CATR	0.03	S	0.015	S	0.015
1	HLCM	386	4845713	2	Lactantes	1	2		1	2	1	2	2	1	1	2	2	1	2	2017-02-17	C parapsilosis	2			2		1	1	1	micafungina	2017-02-19	2017-02-27	8	1	anfo liposomal	2017-02-28	2017-03-07	2017-03-07	16	2	1	1	2	CAPA	0.5	S	0.5	S	0.25
1	HRR	??	325198	1	Lactantes	2	1	2	2	2	2	2	2	2	2	2	2	1	1	2015-07-05	C albicans	2			2		1	2	1	fluconazol	2015-07-08	2015-07-23	15	2				2015-07-23	15	3	2		2
1	Hosmil	7	H121	1	Elderly	2	1	2	2	1	2	1	2	1	1	2	2	1	3	2013-05-19	C albicans	2			2		1	2	2										0	-41413	1	1	2	CAAL	0.06	S	0.015	S	0.06
1	HSJO	428		1	Neonates	1	2		2	2	2	2	1	1	1	2	2	2	1	2014-12-25	C albicans	2			2		1	2	1	amphotericin B	2014-12-26	2015-02-05	39	1	fluconazole	2015-02-06	2015-02-24	2015-03-17	81	1	2			CAAL	0.06	S	0.008	S	0.03
1	HSJD			2	Adulto Mayor	2	2		1	1	2	1	2	2	2	1	2	1	3	2017-06-27	C parapsilosis	2			2		2	2	1	fluconazol	2017-06-29	2017-07-13	14	2				2017-07-13	14	2	2		2
1	HSJD	388	1702161512	2	Adulto Mayor	2	2		1	1	2	2	2	2	2	1	2	1	3	2017-02-16	C parapsilosis	1	C parapsilosis	2017-02-18	2		2	2	1	fluconazol	2017-02-16	2017-02-27	11	1	anfotericina b	2017-02-27	2017-03-05	2017-03-05	17	0	1	1	2	CAPA	0.5	S	0.5	S	0.25
1	HSJD			1	Adulto Mayor	2	2		2	1	2	2	2	2	2	2	2	2	1	2017-05-19	C glabrata	2			2		2	2	1	anidulafungina	2017-05-22	2017-06-04	12	2				2017-06-04	13	3	1	1	2
1	HA			2	Adulto	2	2		2	1	2	1	2	2	2	1	2	1	1	2014-06-10	c parapsilosis	2			2		1	2	1	fluconazol	2014-06-16	2014-06-26	10	2				2014-06-26	10	6	2	2	2	CAPA	0.12	S	0.06	S	0.25
1	HPM		H1484	1	Adulto	2	2		2	1	2	1	2	2	2	1	2	1	2	2017-05-24	c parapsilosis	2			2		2	2	1	fluconazol	2017-05-27	2017-06-09	12	2				2017-06-09	13	3	2		2
1	HPM		H1560	2	Adulto Mayor	2	2		2	1	2	1	2	2	2	1	2	1	2	2017-05-24	c parapsilosis	2			2		2	2	1	fluconazol	2017-05-27	2017-06-11	14	2				2017-06-11	15	3	2		2
1	HRR	183	286170	1	Lactantes	1	2		2	2	2	2	1	2	1	2	2	1	2	2015-01-11	C lusitaniae	2			2		1	2	1	Caspofungina	2015-01-14	2015-01-29	15	2				2015-01-29	15	3	2		1	CALU	0.25	S	0.06	S	0.25
1	HRR	??	375637- 375638	2	Lactantes	2	2		2	2	2	2	2	1	2	2	2	1	3	2016-01-24	C albicans	1	C albicans	2016-01-29	2		1	2	1	anfotericina b	2016-01-25	2016-02-08	13	2				2016-02-08	14	1	2		1
1	HSJD	377	1610040603	2	Adulto Mayor	2	2		2	1	2	2	2	2	2	1	2	1	2	2016-10-04	C parapsilosis	2			2		2	2	1	fluconazol	2016-10-05	2016-10-18	13					2016-10-18	13	1	2		2	CAPA	0.5	S	0.5	S	0.25
1	HRR	182	286256	1	Neo	1	2		1	1	2	2	1	1	1	2	2	1	1	2015-01-12	C guillermondi	2			2		1	2	1	Caspofungina	2015-01-12	2015-01-12	0	2				2015-01-12	0	0	1	1	2	CAGU	1	S	0.5	S	0.25
1	HRR	335	408200- 408201- 408202	1	Lactantes	2	2		2	1	2	2	2	1	1	2	2	1	3	2016-06-12	C lusitaniae	2			2		1	2	1	Caspofungina	2016-06-13	2016-06-27	14	2				2016-06-27	14	1	2		1	CALU	0.03	S	0.015	S	0.015
1	HPM		H976	2	Adulto Mayor	2	2		1	1	2	1	2	1	2	1	2	1	2	2017-04-04	c parapsilosis	2			2		2	2	1	fluconazol	2017-04-05	2017-04-16	11	2				2017-04-16	11	1	2		2
1	HPM			2	Adulto	1	2		1	1	2	2	2	2	2	1	2	1	3	2016-03-15	c parapsilosis	2			2		2	2	1	fluconazol	2016-03-21	2016-04-08	17	2				2016-04-08	18	6	2		2
1	HPM			2	Adulto	1	2		2	1	2	1	2	1	2	2	2	??	1	2014-04-12	c glabrata	2			2		1	2	1	fluconazol	2014-04-16	2014-04-30	14	2				2014-04-30	14	4	2		2
1	HGF		1611228	1	Adulto Mayor	1	2		2	2	2	2	2	1	1	2	2	1	1	2016-11-11	C albicans	2			2		1	2	2										0	-42685	2		2	sin cohincidencia
1	CSM		3496141	1	Adulto	1	2		2	2	2	2	1	2	2	2	2	1	1	2016-10-16	C albicans	2			2		1	2	1	fluconazol	2016-10-21	2016-11-04	13	2				2016-11-04	14	5	2		2
1	HPM			2	Adulto	1	2		2	1	2	2	2	2	2	1	2	1	3	2016-03-25	c parapsilosis	2			2		1	2	1	fluconazol	2016-03-29	2016-04-12	13	2				2016-04-12	14	4	2		2
1	HSJO	429		1	Infants	1	2		2	2	2	2	2	1	1	2	2	1	1	2016-03-23	C albicans	1	C albicans	2016-03-26	1	liposomal amphotericin	1	1	1	amphotericin B	2016-03-24	2016-04-11	17	3	caspofungin	2016-03-24	2016-03-29	2016-04-11	18	1	1	1	2	CAAL	0.06	S	0.008	S	0.06
1	HSJD			2	Adulto	1	2		2	2	2	2	2	2	2	2	2	1	3	2017-02-04	C parapsilosis	1	C parapsilosis	2017-02-07	2		1	1	1	anidulafungina	2017-02-05	2017-02-07	2	1	fluconazol	2017-02-08	2017-02-15	2017-02-15	10	1	1	1	2
1	HLCM	379	4824468	2	Lactantes	1	2		2	2	2	2	1	2	1	2	2	1	2	2016-12-19	C parapsilosis	1	C parapsilosis	2016-12-21	1	fluconazol	1	1	1	anidulafungina	2016-12-20	2016-12-28	8	2				2016-12-28	8	1	1	1	2	CAPA	0.5	S	0.5	S	0.25
1	Hosmil	326	1184990	1	Adults	2	1	2	1	2	2	1	2	1	2	2	2	2	1	2016-04-16	C albicans	2			2		2	2	1	anidulafungin	2016-04-19	2016-04-27	8	2				2016-04-27	8	3	1	1	2	CAAL	0.5	I	0.5	I	0.25
1	HA			2	Adulto	1	2		2	1	2	2	1	1	2	1	1	1		2016-09-06	c glabrata	2			1	fluconazol	1	1	1	anfo b	2016-09-06	2016-09-13	7	3	anidulafungina	2016-09-06	2016-09-13	2016-09-13	7	0	1	1	2
1	HPM			2	Adulto	1	2		2	1	2	2	2	2	2	1	2	1	2	2014-05-09	c parapsilosis	2			2		2	2	1	fluconazol	2014-05-10	2014-05-24	14	2				2014-05-24	14	1	2		2
1	HPM			2	Adulto Mayor	1	2		2	1	2	2	2	2	2	2	2	??	1	2015-09-24	c albicans	2			2		1	2	1	fluconazol	2015-09-27	2015-10-10	13	2				2015-10-10	13	3	2		2
1	HA			1	Adults	2	2		2	1	2	1	2	1	2	2	2	2	1	2016-05-06	c albicans	2			2		1	1	2											-42496	1	1	2	CAAL	0.5	S	0.5	S	0.25
1	HA			1	Adulto	2	2		2	1	2	2	2	1	2	1	2	1		2016-05-25	c parapsilosis	2			2		1	2	2										0	1783-08-05	1	1	2	CAPA	0.25	S	0.015	S	0.06
1	HGF		1311250	2	Adulto Mayor	1	2		2	1	2	1	1	2	2	1	2	1	1	2013-11-12	C albicans	2			2		1	1	1	Caspofungina	2013-11-14	2013-11-15	1	2				2013-11-15	1	2	1	1	2	sin cohincidencia
1	Valdivia			2	Adulto Mayor	1	2		2	2	2	1	1	1	2	2	2	1	2	2014-04-25	c albicans	2	2	2	2	2	1	2	2										0	-41754	2
1	HRR	444	492547- 492546- 492548	1	Lactantes	1	2		2	2	2	2	2	1	2	2	2	1	3	2017-05-23	C parapsilosis	1	C parapsilosis	2017-05-24	2		1		1	Caspofungina	2017-05-25	2017-06-09	14	2				2017-06-09	15	2	2		1	CAPA	0.12	S	0.12	S	0.06
1	HPH	144	7196154	1	Adulto Mayor	2	2		1	1	2	2	2	2	2	2	2	2	1	2016-07-19	C glabrata	2			2		1	2	2										0	-42570	1	1	2	CAGL	0.03	S	0.25	S	0.015
1	HGF	398	1005766301	1	Elderly	1	2		1	1	2	1	2	1	2	1	2	1	1	2017-05-11	C albicans	2			2		1	2	1	fluconazole	2017-05-16	2017-05-30	14	2				2017-05-30	14	5	2	2	2	CAAL	1	S	0.5	S	0.25
1	Valdivia			2	Adulto	1	2		2	2	2	1	1	2	2	2	2	1	1	2014-05-01	c albicans	2	2	2	1	2	1	1	1	fluconazol	2014-05-01	2014-05-02	1	2				2014-05-02	1	0	1	1	2
1	HRR	316	400698- 400699	2	Neo	1	2		1	2	2	2	1	1	2	2	2	1	3	2016-05-15	C albicans	1	C albicans	2016-05-18	2		1	2	1	fluconazol	2016-05-15	2016-05-16	1	1	caspofungina	2016-05-16	2016-05-29	2016-05-29	14	0	1	1	2
1	Valdivia	469		1	Adulto	1	2		2	1	2	2	1	1	2	2	2	2	1	2016-05-12	c glabrata	2	2	2	2		1	2	2										0	-42502	1	1	2	CAGL	0.03	S	0.015	S	0.06
1	HA			1	Adulto	2	2		2	1	2	2	2	2	2	1	2	1	1	2014-02-13	c pelliculosa	2			2		1	2	2										0	-41683	1	1	2	CAPE	0.015	S	0.03	S	0.006
1	HBLT-HEGC	169		1	Neonates	1	2		2	2	2	2	1	2	1	2	2	1	3	2016-08-10	c albicans	2			2		1	2	1	amphotericin B	2016-08-10	2016-09-08	28	3	fluconazole	2016-08-19	2016-09-08	2016-09-08	29	0	2	2	1	CAAL	<0,015	S	0.25	S	0.015
1	CSM		2489243	2	Adulto	1	1	2	2	2	2	2	1	1	1	2	2	1	1	2013-07-23	C albicans	2			2		1	2	1	anidulafungina	2013-07-04	2013-07-21	17	2				2013-07-21	17	-19	2	1	1
1	HSJD	no encontre en listado dra Alvarez		2	Neo	1	2		1	1	2	2	1	2	1	2	2	1	1	2014-10-23	C albicans	2			2		1	2	1	Caspofungina	2014-10-21	2014-10-27	6	1	anfo liposomal	2014-10-27	2014-11-25	2014-11-25	35	-2	2	1	1
1	HPM			1	Lactantes	1	2		2	2	2	2	1	1	1	2	2	1	1	2015-07-06	c lusitaniae	2			2		1	2	1	fluconazol	2015-07-06	2015-07-28	22	2				2015-07-28	22	0	2
1	HGF		1510010	1	Niño	1	2		2	1	2	2	1	1	1	2	2	1	1	2015-10-01	C dublinensis	2			2		1	1	1	fluconazol	2015-10-01	2015-10-02	1	1	anidulafungina	2015-10-03	2015-10-19	2015-10-19	18	0	2		1	sin cohincidencia
1	HGF		1006511601	2	Adulto	1	2		1	1	2	2	1	1	1	2	2	1	1	2015-12-20	C albicans	2			2		1	2	2										0	-42358	2		1	sin cohincidencia
1	CALE		8792013/8791952/HV1609020769	2	Lactantes	1	2		2	2	2	2	1	2	1	2		1		2016-08-13	C parapsilosis	2			2		1	2	1	anfo liposomal	2016-08-27	2016-09-02	5	1	caspofungina	2016-09-01	2016-09-06	2016-09-06	10	14	2		2
1	CALE		7880724/HV159150535	1	Niño	1	2		1	2	2	2	2	2	2	2	2	1	1	2016-09-15	C tropicalis	1	C tropicalis	2016-09-16	2		1	2	1	Caspofungina	2015-09-16	2015-09-20	4	1	anfo liposomal	2015-09-20	2015-10-13	2015-10-13	27	-365
1	HGF	368	1612674	1	Neo	1	2		2	2	2	2	1	1	1	2	2	1	1	2016-12-30	C lusitaniae	1	C lusitaniae	2017-01-03	2		1	2	1	anfotericina b	2017-01-01	2017-01-27	26	2				2017-01-27	26	2	2		1	sin desarrollo
1	HPM	230	H1170	2	Elderly	2	2		1	1	2	2	2	1	2	2	2	??	1	2017-04-26	c albicans	2			2		1	1	1	fluconazole	2017-04-26	2017-05-10	14	1	anidulafungin	2017-05-10	2017-05-30	2017-05-30	34	0	2		1	CAAL	sin desarrollo
1	HGF	391	1703344	1	Adulto	2	2		2	1	2	2	2	2	2	1	2	1	3	2017-03-17	C parapsilosis	1	C parapsilosis	2017-03-20	2		1	2	1	fluconazol	2017-03-17	2017-03-30	13	2				2017-03-30	13	0	2		1	CAPA	0.5	S	0.5	S	0.25
1	CSM	411	3627754	2	Adulto	1	1	2	2	2	2	2	1	1	2	2	2	1	1	2017-03-29	C tropicalis	2																	0	-42823
1	HSJD			1	Adulto	1	2		2	2	2	2	1	2	2	2	2	1	3	2017-05-12	C albicans	2			2		1	1	1	anidulafungina	2017-05-14	2017-05-30	16	2				2017-05-30	16	2	2		1
1	HSJD			1	Adulto Mayor	2	1	2	1	1	2	2	2	1	2	2	1	1	1	2017-05-20	C tropicalis	2			2		1	2	1	anfotericina b	2017-05-22	2017-05-23	1	1	fluconazol	2017-05-23	2017-06-06	2017-06-06	15	2	2		2
1	HSR	406	999082-7	1	Lactantes	1	2		2	2	2	2	1	1	1	2	2	1	1	2017-05-13	C lusitaniae	1	C lusitaniae	2017-05-14	2		1	2	1	anfotericina b	2017-05-14	2017-05-24	10	1	fluconazol	2017-05-24	2017-05-25	2017-05-25	11	1				CALU	0.06	S	0.03	S	0.12
1	HA			2	Adulto	2	2		2	1	2	2	2	1	2	1	2	1		2016-09-25	C parapsilosis	2			2		2	2	2										0	-42638	2	2		CAPA	0.5	S	0.5	S	0.25
[truncated: 15 more columns]

## Sheet: albicans
Specie	Anidulafungin		Micafungin		Caspofungin		Posaconazole		Voriconazole		Itraconazole		Fluconazole		Amphotericin B
CAAL	0.015	S	0.008	S	0.015	S	0.008		0.008	S	0.015	S	0.015	S	0.25	S
CAAL	0.015	S	0.008	S	0.015	S	0.008		0.008	S	0.015	S	0.25	S	0.25	S
CAAL	0.015	S	0.008	S	0.03	S	0.015		0.008	S	0.015	S	0.25	S	0.25	S
CAAL	0.03	S	0.008	S	0.03	S	0.015		0.008	S	0.015	S	0.25	S	0.25	S
CAAL	0.015	S	0.008	S	0.03	S	0.008		0.008	S	0.03	S	0.25	S	0.25	S
CAAL	0.03	S	0.008	S	0.03	S	0.008		0.008	S	0.03	S	0.25	S	0.25	S
CAAL	0.015	S	0.008	S	0.015	S	0.015		0.008	S	0.03	S	0.25	S	0.25	S
CAAL	0.06	S	0.008	S	0.03	S	0.015		0.008	S	0.03	S	0.25	S	0.25	S
CAAL	0.03	S	0.008	S	0.06	S	0.015		0.008	S	0.03	S	0.25	S	0.25	S
CAAL	0.03	S	0.008	S	0.06	S	0.015		0.008	S	0.03	S	0.25	S	0.25	S
CAAL	0.015	S	0.008	S	0.03	S	0.015		0.008	S	0.06	S	0.25	S	0.25	S
CAAL	0.03	S	0.008	S	0.06	S	0.015		0.008	S	0.06	S	0.25	S	0.25	S
CAAL	0.015	S	0.008	S	0.03	S	0.03		0.008	S	0.06	S	0.25	S	0.25	S
CAAL	0.015	S	0.008	S	0.03	S	0.015		0.008	S	0.015	S	0.5	S	0.25	S
CAAL	0.015	S	0.008	S	0.015	S	0.015		0.015	S	0.015	S	0.5	S	0.25	S
CAAL	0.015	S	0.008	S	0.03	S	0.015		0.015	S	0.015	S	0.5	S	0.25	S
CAAL	0.03	S	0.008	S	0.015	S	0.015		0.015	S	0.03	S	0.5	S	0.25	S
CAAL	0.015	S	0.008	S	0.03	S	0.015		0.015	S	0.03	S	0.5	S	0.25	S
CAAL	0.015	S	0.008	S	0.015	S	0.03		0.015	S	0.03	S	0.5	S	0.25	S
CAAL	0.015	S	0.008	S	0.015	S	0.03		0.015	S	0.03	S	0.5	S	0.25	S
CAAL	0.015	S	0.008	S	0.03	S	0.015		0.008	S	0.06	S	0.5	S	0.25	S
CAAL	0.03	S	0.008	S	0.06	S	0.015		0.008	S	0.06	S	0.5	S	0.25	S
CAAL	0.015	S	0.008	S	0.03	S	0.03		0.008	S	0.06	S	0.5	S	0.25	S
CAAL	0.06	S	0.008	S	0.03	S	0.03		0.008	S	0.06	S	0.5	S	0.25	S
CAAL	0.015	S	0.008	S	0.015	S	0.03		0.015	S	0.06	S	0.5	S	0.25	S
CAAL	0.015	S	0.008	S	0.03	S	0.008		0.008	S	0.015	S	1	S	0.25	S
CAAL	0.015	S	0.008	S	0.03	S	0.015		0.015	S	0.03	S	1	S	0.25	S
CAAL	0.015	S	0.008	S	0.06	S	0.12		0.12	S	0.25	SDD	4	SDD	0.25	S
CAAL	0.015	S	0.008	S	0.03	S	0.03		0.03	S	0.06	S	8	R	0.25	S
CAAL	0.015	S	0.008	S	0.03	S	0.008		0.008	S	0.03	S	0.12	S	0.5	S
CAAL	0.015	S	0.008	S	0.03	S	0.008		0.008	S	0.03	S	0.12	S	0.5	S
CAAL	0.03	S	0.008	S	0.03	S	0.008		0.008	S	0.03	S	0.12	S	0.5	S
CAAL	0.015	S	0.008	S	0.03	S	0.015		0.008	S	0.03	S	0.12	S	0.5	S
CAAL	0.015	S	0.008	S	0.015	S	0.008		0.008	S	0.015	S	0.25	S	0.5	S
CAAL	0.015	S	0.008	S	0.015	S	0.008		0.008	S	0.015	S	0.25	S	0.5	S
CAAL	0.03	S	0.008	S	0.06	S	0.015		0.008	S	0.015	S	0.25	S	0.5	S
CAAL	0.015	S	0.008	S	0.03	S	0.008		0.008	S	0.03	S	0.25	S	0.5	S
CAAL	0.03	S	0.008	S	0.06	S	0.008		0.008	S	0.03	S	0.25	S	0.5	S
CAAL	0.03	S	0.008	S	0.06	S	0.008		0.008	S	0.03	S	0.25	S	0.5	S
CAAL	0.015	S	0.008	S	0.03	S	0.015		0.008	S	0.03	S	0.25	S	0.5	S
CAAL	0.03	S	0.008	S	0.03	S	0.015		0.008	S	0.03	S	0.25	S	0.5	S
CAAL	0.015	S	0.008	S	0.06	S	0.015		0.008	S	0.03	S	0.25	S	0.5	S
CAAL	0.03	S	0.008	S	0.06	S	0.015		0.008	S	0.03	S	0.25	S	0.5	S
CAAL	0.06	S	0.008	S	0.06	S	0.015		0.008	S	0.03	S	0.25	S	0.5	S
CAAL	0.015	S	0.008	S	0.008	S	0.015		0.008	S	0.06	S	0.25	S	0.5	S
CAAL	0.015	S	0.008	S	0.03	S	0.015		0.008	S	0.06	S	0.25	S	0.5	S
CAAL	0.015	S	0.008	S	0.03	S	0.015		0.008	S	0.06	S	0.25	S	0.5	S
CAAL	0.015	S	0.008	S	0.03	S	0.015		0.008	S	0.06	S	0.25	S	0.5	S
CAAL	0.03	S	0.008	S	0.03	S	0.015		0.008	S	0.06	S	0.25	S	0.5	S
CAAL	0.03	S	0.008	S	0.06	S	0.015		0.008	S	0.06	S	0.25	S	0.5	S
CAAL	0.06	S	0.008	S	0.06	S	0.015		0.015	S	0.06	S	0.25	S	0.5	S
CAAL	0.015	S	0.008	S	0.03	S	0.015		0.008	S	0.12	S	0.25	S	0.5	S
CAAL	0.015	S	0.008	S	0.015	S	0.015		0.008	S	0.03	S	0.5	S	0.5	S
CAAL	0.015	S	0.008	S	0.03	S	0.015		0.008	S	0.03	S	0.5	S	0.5	S
CAAL	0.015	S	0.008	S	0.03	S	0.015		0.008	S	0.03	S	0.5	S	0.5	S
CAAL	0.03	S	0.008	S	0.03	S	0.015		0.008	S	0.03	S	0.5	S	0.5	S
CAAL	0.03	S	0.008	S	0.03	S	0.015		0.008	S	0.03	S	0.5	S	0.5	S
CAAL	0.06	S	0.008	S	0.25	S	0.015		0.008	S	0.03	S	0.5	S	0.5	S
CAAL	0.015	S	0.008	S	0.008	S	0.015		0.015	S	0.03	S	0.5	S	0.5	S
CAAL	0.015	S	0.008	S	0.015	S	0.015		0.015	S	0.03	S	0.5	S	0.5	S
CAAL	0.015	S	0.008	S	0.06	S	0.015		0.015	S	0.03	S	0.5	S	0.5	S
CAAL	0.06	S	0.008	S	0.12	S	0.03		0.015	S	0.03	S	0.5	S	0.5	S
CAAL	0.015	S	0.008	S	0.015	S	0.015		0.008	S	0.06	S	0.5	S	0.5	S
CAAL	0.06	S	0.008	S	0.03	S	0.015		0.008	S	0.06	S	0.5	S	0.5	S
CAAL	0.015	S	0.008	S	0.03	S	0.03		0.008	S	0.06	S	0.5	S	0.5	S
CAAL	0.015	S	0.008	S	0.03	SS	0.03		0.008	S	0.06	S	0.5	S	0.5	S
CAAL	0.015	S	0.008	S	0.03	S	0.03		0.008	S	0.06	S	0.5	S	0.5	S
CAAL	0.06	S	0.008	S	0.03	S	0.03		0.008	S	0.06	S	0.5	S	0.5	S
CAAL	0.015	S	0.008	S	0.06	S	0.03		0.008	S	0.06	S	0.5	S	0.5	S
CAAL	0.03	S	0.008	S	0.06	S	0.03		0.008	S	0.06	S	0.5	S	0.5	S
CAAL	0.03	S	0.008	S	0.06	S	0.015		0.015	S	0.06	S	0.5	S	0.5	S
CAAL	0.03	S	0.008	S	0.06	S	0.03		0.015	S	0.06	S	0.5	S	0.5	S
CAAL	0.03	S	0.008	S	0.06	S	0.03		0.015	S	0.06	S	0.5	S	0.5	S
CAAL	0.06	S	0.008	S	0.06	S	0.03		0.015	S	0.06	S	0.5	S	0.5	S
CAAL	0.015	S	0.008	S	0.015	S	0.03		0.03	S	0.06	S	0.5	S	0.5	S
CAAL	0.015	S	0.008	S	0.03	S	0.03		0.06	S	0.12	S	1	S	0.5	S
CAAL	0.015	S	0.008	S	0.06	S	0.06		0.06	S	0.12	S	2	S	0.5	S
CAAL	0.015	S	0.008	S	0.03	S	0.015		0.008	S	0.015	S	0.25	S	1	S
CAAL	0.015	S	0.008	S	0.03	S	0.008		0.008	S	0.015	S	0.25	S	1	S
CAAL	0.015	S	0.008	S	0.03	S	0.015		0.008	S	0.03	S	0.25	S	1	S
CAAL	0.015	S	0.008	S	0.03	S	0.015		0.008	S	0.03	S	0.25	S	1	S
CAAL	0.03	S	0.008	S	0.06	S	0.015		0.015	S	0.03	S	0.25	S	1	S
CAAL	0.015	S	0.008	S	0.06	S	0.015		0.008	S	0.06	S	0.25	S	1	S
CAAL	0.03	S	0.008	S	0.03	S	0.015		0.015	S	0.06	S	0.25	S	1	S
CAAL	0.015	S	0.008	S	0.03	S	0.008		0.008	S	0.015	S	0.5	S	1	S
CAAL	0.015	S	0.008	S	0.015	S	0.015		0.015	S	0.03	S	0.5	S	1	S
CAAL	0.03	S	0.008	S	0.03	S	0.03		0.015	S	0.03	S	0.5	S	1	S
CAAL	0.015	S	0.008	S	0.06	S	0.03		0.03	S	0.03	S	0.5	S	1	S
CAAL	0.03	S	0.008	S	0.06	S	0.015		0.008	S	0.06	S	0.5	S	1	S
CAAL	0.03	S	0.008	S	0.06	S	0.03		0.008	S	0.06	S	0.5	S	1	S
CAAL	0.015	S	0.008	S	0.015	S	0.03		0.015	S	0.06	S	0.5	S	1	S
CAAL	0.03	S	0.008	S	0.06	S	0.06		0.06	S	0.12	S	1	S	1	S
CAAL	0.015	S	0.015	S	0.03	S	0.008		0.008	S	0.03	S	0.25	S	0.25	S
CAAL	0.015	S	0.015	S	0.03	S	0.015		0.008	S	0.03	S	0.25	S	0.25	S
CAAL	0.015	S	0.015	S	0.25	S	0.015		0.008	S	0.03	S	0.25	S	0.25	S
CAAL	0.03	S	0.015	S	0.06	S	0.015		0.008	S	0.03	S	1	S	0.25	S
CAAL	0.015	S	0.015	S	0.06	S	0.008		0.008	S	0.015	S	0.25	S	0.5	S
CAAL	0.015	S	0.015	S	0.03	S	0.015		0.008	S	0.03	S	0.25	S	0.5	S
CAAL	0.015	S	0.015	S	0.06	S	0.015		0.008	S	0.03	S	0.25	S	0.5	S
CAAL	0.015	S	0.015	S	0.03	S	0.015		0.015	S	0.03	S	0.25	S	0.5	S
CAAL	0.015	S	0.015	S	0.06	S	0.015		0.015	S	0.03	S	0.25	S	0.5	S
CAAL	0.015	S	0.015	S	0.03	S	0.015		0.008	S	0.06	S	0.25	S	0.5	S
CAAL	0.015	S	0.015	s	0.03	s	0.03		0.008	S	0.06	S	0.25	S	0.5	S
CAAL	0.03	S	0.015	S	0.03	S	0.015		0.008	S	0.12	S	0.25	S	0.5	S
CAAL	0.06	S	0.015	S	0.06	S	0.03		0.008	S	0.015	S	0.5	S	0.5	S
CAAL	0.03	S	0.015	S	0.06	S	0.015		0.015	S	0.03	S	0.5	S	0.5	S
CAAL	0.06	S	0.015	S	0.06	S	0.015		0.015	S	0.03	S	0.5	S	0.5	S
CAAL	0.03	S	0.015	S	0.12	S	0.015		0.015	S	0.03	S	0.5	S	0.5	S
CAAL	0.015	S	0.015	S	0.03	S	0.03		0.015	S	0.06	S	1	S	0.5	S
CAAL	0.015	S	0.015	S	0.03	S	0.015		0.008	S	0.03	S	0.25	S	1	S
CAAL	0.03	S	0.015	S	0.06	S	0.015		0.008	S	0.03	S	0.25	S	1	S
CAAL	0.015	S	0.015	S	0.06	S	0.015		0.015	S	0.03	S	0.25	S	1	S
CAAL	0.015	S	0.015	S	0.06	S	0.03		0.008	S	0.03	S	0.5	S	1	S
CAAL	0.03	S	0.015	S	0.12	S	0.03		0.015	S	0.06	S	0.5	S	1	S
CAAL	0.03	S	0.015	S	0.06	S	1		0.25	SDD	0.5	SDD	16	R	1	S
CAAL	0.03	S	0.06	S	0.06	S	0.12		0.12	S	0.25	SDD	1	S	0.5	S
CAAL	0.03	S	0.08	S	0.03	S	0.06		0.015	S	0.12	S	1	S	0.03	S
CAAL	0.06	S	0.08	S	0.06	S	0.015		0.008	S	0.03	S	0.25	S	0.5	S
CAAL	0.015	S	0.08	S	0.03	S	0.015		0.015	S	0.03	S	0.5	S	0.5	S
CAAL	0.03	S	0.08	S	0.06	S	0.015		0.008	S	0.06	S	0.5	S	0.5	S
CAAL	<0,015	S	0.25	S	0.015	S	0.06	S	0.015	S	0.008	S	0.03	S	0.25	S
CAAL	0.03	S	0.25	S	<=0,008	S	0.12	S	0.015	S	0.008	S	0.05	S	0.25	S
CAAL	0.03	S	0.25	S	0.03	S	0.5		0.03	S	0.015	S	0.06	S	0.5	S
CAAL	0.03	S	0.25	S	0.008	S	0.06	S	0.03	S	0.015	S	0.12	S	0.5	S
CAAL	1	R	0.5	i	0.25	S	0.015		0.008	S	0.06	S	0.25	S	0.25	S
CAAL	0.5	I	0.5	i	0.25	S	0.06		0.03	S	0.06	S	0.5	S	0.5	S
CAAL	0.5	I	0.5	i	0.25	S	0.015		0.008	S	0.03	S	1	S	0.5	S
CAAL	C. albicans

## Sheet: paraps
Specie	Anidulafungin		Micafungin		Caspofungin		Posaconazole		Voriconazole		Itraconazole		Fluconazole		Amphotericin B
CAPA	0.25	S	0.25	S	0.06	S	0.015		0.08	S	0.03	S	0.25	S	0.12	S
CAPA	0.12	S	0.12	S	0.06	S	0.03		0.008	S	0.03	S	0.5	S	0.12	S
CAPA	1	S	0.5	S	1	S	0.012	S	0.008	S	0.008	S	0.05	S	0.25	S
CAPA	0.5	S	0.5	S	0.25	S	0.008		0.008	S	0.015	S	0.12	S	0.25	S
CAPA	0.5	S	1	S	0.25	S	0.008	S	0.008	S	0.015	S	0.12	S	0.25	S
CAPA	0.25	S	0.5	S	0.25	S	0.008		0.008	S	0.015	S	0.25	S	0.25	S
CAPA	0.5	S	0.5	S	0.25	S	0.008		0.008	S	0.015	S	0.25	S	0.25	S
CAPA	0.5	S	1	S	0.25	S	0.008		0.008	S	0.015	S	0.25	S	0.25	S
CAPA	0.5	S	0.5	S	0.25	S	0.015	S	0.008	S	0.015	S	0.25	S	0.25	S
CAPA	1	S	1	S	0.5	S	0.015		0.008	S	0.015	S	0.25	S	0.25	S
CAPA	0.12	S	0.06	S	0.25	S	0.08		0.008	S	0.015	S	0.25	S	0.25	S
CAPA	0.25	S	1	S	0.25	S	0.008		0.008	S	0.03	S	0.25	S	0.25	S
CAPA	0.5	S	0.5	S	0.25	S	0.015		0.008	S	0.03	S	0.25	S	0.25	S
CAPA	0.5	S	1	S	0.5	S	0.015	S	0.008	S	0.03	S	0.25	S	0.25	S
CAPA	1	S	1	S	0.5	S	0.015	S	0.008	S	0.06	S	0.25	S	0.25	S
CAPA	0.5	S	0.5	S	0.25	S	0.008		0.008	S	0.15	S	0.25	S	0.25	S
CAPA	0.25	S	0.5	S	0.12	S	0.008	S	0.008	S	0.015	S	0.5	S	0.25	S
CAPA	0.5	S	1	S	0.25	S	0.015		0.008	S	0.015	S	0.5	S	0.25	S
CAPA	0.5	S	1	S	0.25	S	0.008	S	0.008	S	0.03	S	0.5	S	0.25	S
CAPA	1	S	1	S	0.25	S	0.008		0.008	S	0.03	S	0.5	S	0.25	S
CAPA	0.5	S	0.5	S	0.008	S	0.015	S	0.008	S	0.03	S	0.5	S	0.25	S
CAPA	0.12	S	0.12	S	0.06	S	0.015		0.008	S	0.03	S	0.5	S	0.25	S
CAPA	1	S	1	S	0.25	S	0.03		0.008	S	0.03	S	0.5	S	0.25	S
CAPA	1	S	1	S	0.5	S	0.015	S	0.015	S	0.06	S	0.5	S	0.25	S
CAPA	0.5	S	0.5	S	0.25	S	0.03		0.015	S	0.06	S	0.5	S	0.25	S
CAPA	1	S	1	S	0.25	S	0.03		0.015	S	0.06	S	0.5	S	0.25	S
CAPA	1	S	1	S	0.25	S	0.03	S	0.015	S	0.06	S	0.5	S	0.25	S
CAPA	1	S	0.5	S	0.25	S	0.015		0.015	S	0.03	S	1	S	0.25	S
CAPA	0.25	S	0.25	S	0.12	S	0.015		0.015	S	0.06	S	1	S	0.25	S
CAPA	0.5	S	0.5	S	0.25	S	0.03	S	0.015	S	0.06	S	1	S	0.25	S
CAPA	0.5	S	0.5	S	0.25	S	0.03	S	0.015	S	0.06	S	1	S	0.25	S
CAPA	0.5	S	1	S	0.25	S	0.03	S	0.015	S	0.06	S	1	S	0.25	S
CAPA	1	S	1	S	0.25	S	0.03		0.015	S	0.06	S	1	S	0.25	S
CAPA	0.5	S	0.5	S	0.25	S	0.015		0.015	S	0.12	S	1	S	0.25	S
CAPA	0.5	S	1	S	0.25	S	0.03	S	0.015	S	0.12	S	1	S	0.25	S
CAPA	1	S	1	S	0.5	S	0.06	S	0.015	S	0.12	S	1	S	0.25	S
CAPA	0.5	S	1	S	1	S	0.06	S	0.03	S	0.12	S	1	S	0.25	S
CAPA	0.5	S	0.5	S	0.25	S	0.015		0.015	S	0.03	S	2	S	0.25	S
CAPA	0.5	S	0.5	S	0.25	S	0.03		0.015	S	0.06	S	2	S	0.25	S
CAPA	0.12	S	0.12	S	0.06	S	0.06		0.03	S	0.12	S	2	S	0.25	S
CAPA	1	S	0.5	S	0.25	S	0.12	S	0.015	S	0.015	S	0.03	S	0.5	S
CAPA	1	S	0.5	S	0.25	S	0.008		0.008	S	0.015	S	0.12	S	0.5	S
CAPA	0.5	S	0.5	S	0.5	S	0.008		0.008	S	0.015	S	0.12	S	0.5	S
CAPA	1	S	1	S	0.5	S	0.008	S	0.015	S	0.015	S	0.12	S	0.5	S
CAPA	0.5	S	1	S	0.5	S	0.015	S	0.008	S	0.03	S	0.12	S	0.5	S
CAPA	0.25	S	0.25	S	0.25	S	0.008		0.008	S	0.015	S	0.25	S	0.5	S
CAPA	0.5	S	1	S	0.5	S	0.008	S	0.008	S	0.015	S	0.25	S	0.5	S
CAPA	1	S	1	S	0.5	S	0.008		0.008	S	0.015	S	0.25	S	0.5	S
CAPA	1	S	1	S	0.5	S	0.015		0.008	S	0.015	S	0.25	S	0.5	S
CAPA	0.25	S	0.25	S	0.12	S	0.008		0.008	S	0.03	S	0.25	S	0.5	S
CAPA	1	S	0.5	S	0.5	S	0.008		0.008	S	0.03	S	0.25	S	0.5	S
CAPA	0.25	S	0.015	S	0.06	S	0.015		0.008	S	0.03	S	0.25	S	0.5	S
CAPA	0.5	S	0.5	S	0.5	S	0.015		0.008	S	0.03	S	0.25	S	0.5	S
CAPA	0.5	S	1	S	0.5	S	0.015		0.008	S	0.03	S	0.25	S	0.5	S
CAPA	1	S	1	S	0.5	S	0.015		0.008	S	0.03	S	0.25	S	0.5	S
CAPA	1	S	1	S	0.5	S	0.03	S	0.008	S	0.03	S	0.25	S	0.5	S
CAPA	0.5	S	0.5	S	0.5	S	0.015	S	8	R	0.03	S	0.25	S	0.5	S
CAPA	0.5	S	0.5	S	0.25	S	0.015		0.008	S	0.06	S	0.25	S	0.5	S
CAPA	1	S	1	S	0.5	S	0.03	S	0.008	S	0.06	S	0.25	S	0.5	S
CAPA	1	S	1	S	0.5	S	0.03	S	8	R	0.06	S	0.25	S	0.5	S
CAPA	1	S	0.25	S	0.25	S	0.015	S	0.008	S	0.12	S	0.25	S	0.5	S
CAPA	1	S	1	S	0.5	S	0.03	S	0.008	S	0.12	S	0.25	S	0.5	S
CAPA	0.5	S	1	S	0.5	S	0.008		0.008	S	0.03	S	0.5	S	0.5	S
CAPA	1	S	1	S	0.12	S	0.015		0.008	S	0.03	S	0.5	S	0.5	S
CAPA	1	S	1	S	0.25	S	0.015		0.008	S	0.03	S	0.5	S	0.5	S
CAPA	1	S	2	S	0.5	S	0.015		0.008	S	0.03	S	0.5	S	0.5	S
CAPA	0.5	S	1	S	1	S	0.015		0.015	S	0.03	S	0.5	S	0.5	S
CAPA	0.5	S	0.5	S	0.25	S	0.03		0.015	S	0.03	S	0.5	S	0.5	S
CAPA	0.5	S	0.5	S	0.25	S	0.03	S	0.015	S	0.03	S	0.5	S	0.5	S
CAPA	1	S	1	S	0.5	S	0.03		0.008	S	0.06	S	0.5	S	0.5	S
CAPA	0.5	S	0.5	S	0.25	S	0.015		0.015	S	0.06	S	0.5	S	0.5	S
CAPA	0.5	S	0.5	S	0.25	S	0.015		0.015	S	0.06	S	0.5	S	0.5	S
CAPA	1	S	1	S	0.25	S	0.03	S	0.015	S	0.06	S	0.5	S	0.5	S
CAPA	1	S	1	S	0.5	S	0.03		0.015	S	0.06	S	0.5	S	0.5	S
CAPA	2	S	2	S	0.5	S	0.25		0.08	S	0.06	S	0.5	S	0.5	S
CAPA	2	S	1	S	0.5	S	0.03	S	0.015	S	0.12	S	0.5	S	0.5	S
CAPA	0.5	S	0.5	S	0.25	S	0.015		0.008	S	0.03	S	1	S	0.5	S
CAPA	0.25	S	0.25	S	0.12	S	0.008		0.015	S	0.03	S	1	S	0.5	S
CAPA	1	S	1	S	0.25	S	0.03		0.015	S	0.06	S	1	S	0.5	S
CAPA	0.25	S	0.5	S	0.25	S	0.03	S	0.03	S	0.06	S	1	S	0.5	S
CAPA	1	S	1	S	0.25	S	0.06		0.008	S	0.12	S	1	S	0.5	S
CAPA	1	S	1	S	0.5	S	0.06		0.008	S	0.12	S	1	S	0.5	S
CAPA	1	S	1	S	0.25	S	0.06		0.015	S	0.12	S	1	S	0.5	S
CAPA	0.25	S	1	S	0.25	S	0.06	S	0.03	S	0.25	SDD	2	S	0.5	S
CAPA	1	S	1	S	0.25	S	0.03		0.015	S	0.03	S	0.5	S	1	S
CAPA	1	S	1	S	0.25	S	0.015		0.015	S	0.06	S	0.5	S	1	S
CAPA	1	S	0.5	S	0.03	S	0.015		0.015	S	0.06	S	1	S	1	S
CAPA	0.015	S	0.015	S	0.25	S	2	S	0.25	I	2	R	16	R	1	S
CAPA	C. parapsilosis

## Sheet: glabrata
Specie	Anidulafungin		Micafungin		Caspofungin		Posaconazole		Voriconazole		Itraconazole		Fluconazole		Amphotericin B
CAGL	0.06	S	0.5	S	0.008	S	0.06	S	1	NA	0.5	SDD	0.5	SDD	8	SDD
CAGL	0.03	S	0.25	S	0.015	S	0.06	S	1	S	1	NS	1	S	64	R
CAGL	0.03	S	0.015	S	0.06	S	0.5		0.25	S	0.25	SDD	4	S	0.5	S
CAGL	0.015	S	0.008	S	0.03	S	0.25		0.06	NA	0.12	S	8	SDD	0.12	S
CAGL	0.015	S	0.008	S	0.06	S	0.25	S	0.12	NA	0.12	S	8	SDD	0.5	S
CAGL	0.015	S	0.015	S	0.06	S	0.5	S	0.12	NA	0.25	SDD	8	SDD	0.5	S
CAGL	0.03	S	0.008	S	0.03	S	0.5		0.25	NA	0.25	SDD	8	SDD	0.5	S
CAGL	0.015	S	0.008	S	0.06	S	0.5	S	0.12	NA	0.5	SDD	8	SDD	0.5	S
CAGL	0.03	S	0.008	S	0.06	S	0.5		0.25	NA	0.5	SDD	8	SDD	0.5	S
CAGL	0.015	S	0.015	S	0.03	S	1		0.25	NA	0.5	SDD	8	SDD	0.5	S
CAGL	0.03	S	0.06	S	0.03	S	0.5		0.12	NA	0.5	SDD	8	SDD	1	S
CAGL	0.015	S	0.008	S	0.03	S	0.5		0.25	NA	0.5	SDD	8	SDD	1	S
CAGL	0.015	S	0.008	S	0.12	S	0.5		0.25	NA	0.5	SDD	8	SDD	1	S
CAGL	0.015	S	0.015	S	0.06	S	1		0.25	NA	0.5	SDD	8	SDD	1	S
CAGL	0.03	S	0.015	S	0.06	S	0.5		0.25	NA	0.25	SDD	16	SDD	0.5	S
CAGL	0.06	S	0.015	S	0.03	S	0.5		0.25	NA	0.5	SDD	16	SDD	0.5	S
CAGL	0.03	S	0.015	S	0.06	S	1		0.25	NA	0.5	SDD	16	SDD	0.5	S
CAGL	0.015	S	0.008	S	0.06	S	1		0.5	NA	0.5	SDD	16	SDD	0.5	S
CAGL	0.015	S	0.015	S	0.06	S	1		0.5	NA	0.5	SDD	16	SDD	0.5	S
CAGL	0.015	S	0.015	S	0.12	S	0.5	S	0.12	NA	0.25	SDD	16	SDD	1	S
CAGL	0.015	S	0.25	S	0.06	S	1		0.5	NA	0.5	SDD	16	SDD	1	S
CAGL	0.03	S	0.015	S	0.12	S	1	S	0.5	NA	0.5	SDD	16	SDD	1	S
CAGL	0.015	S	0.015	S	0.06	S	1	S	0.5	NA	1	R	16	SDD	1	S
CAGL	0.06	S	0.015	S	0.12	S	1		0.5	NA	1	R	16	SDD	1	S
CAGL	0.06		0.015	s	0.12	S	8		0.5		0.5	SDD	32	SDD	1
CAGL	0.03	S	0.008	S	0.006	S	1		0.5	NA	1	R	32	SDD	1	S
CAGL	0.015	S	0.015	S	0.12	S	2		0.5	NA	1	R	32	SDD	1	S
CAGL	0.03	S	0.015	S	0.12	S	1		1	NA	1	R	64	R	0.25	S
CAGL	0.06	S	0.03	S	0.12	S	8		2	NA	16	R	128	R	0.5	S
CAGL	C. glabrata

## Sheet: tropicalis
Specie	Anidulafungin		Micafungin		Caspofungin		Posaconazole		Voriconazole		Itraconazole		Fluconazole		Amphotericin B
CATR	0.06	S	0.03	S	0.03	S	0.12		0.06	S	0.12	S	1	S	0.25	S
CATR	0.03	S	0.03	S	0.03	S	0.06	S	0.03	S	0.12	S	1	S	0.5	S
CATR	0.03	S	0.015	S	0.015	S	0.06		0.06	S	0.12	S	1	S	0.5	S
CATR	0.03	S	0.015	S	0.015	S	0.06		0.06	S	0.12	S	1	S	0.5	S
CATR	0.06	S	0.03	S	0.03	S	0.06	S	0.06	S	0.12	S	1	S	0.5	S
CATR	0.03	S	0.03	S	0.03	S	0.12	S	0.06	S	0.12	S	1	S	0.5	S
CATR	0.06	S	0.03	S	0.03	S	0.12		0.06	S	0.12	S	1	S	0.5	S
CATR	0.015	S	0.03	S	0.03	S	0.12	S	0.12	S	0.25	SDD	1	S	0.5	S
CATR	0.03	S	0.03	S	0.03	S	0.12	S	0.06	S	0.12	S	2	S	0.5	S
CATR	0.03	S	0.015	S	0.006	S	0.06		0.12	S	0.12	S	2	S	0.5	S
CATR	0.03	S	0.03	S	0.06	S	0.12	S	0.12	S	0.25	SDD	2	S	0.5	S
CATR	0.015	S	0.015	S	0.03	S	0.25		0.12	S	0.25	SDD	2	S	0.5	S
CATR	0.03	S	0.015	S	0.03	S	0.25		0.12	S	0.25	SDD	2	S	0.5	S
CATR	0.03	S	0.03	S	0.03	S	0.25		0.25	SDD	0.12	S	2	S	0.5	S
CATR	0.06	S	0.03	S	0.06	S	0.25		0.25	SDD	0.25	SDD	2	S	0.5	S
CATR	0.06	S	0.03	S	0.06	S	>8	NS	>8	R	>16	R	128*	R	0.5	S
CATR	0.12	S	0.03	S	0.12	S	0.06		0.06	S	0.12	S	0.5	S	1	S
CATR	0.06	S	0.12	S	0.03	S	0.06		0.06	S	0.25	SDD	1	S	1	S
CATR	0.12	S	0.03	S	0.06	S	0.12		0.12	S	0.12	S	1	S	1	S
CATR	0.12	S	0.015	S	0.12	S	0.12		0.12	S	0.12	S	1	S	1	S
CATR	0.03	S	0.015	S	0.03	S	0.12		0.12	S	0.25	SDD	2	S	1	S
CATR	0.003	S	0.015	S	0.03	S	0.25	NS	0.12	S	0.25	SDD	2	S	1	S
CATR	0.015	S	0.015	S	0.03	S	0.25	NS	0.12	S	0.25	SDD	2	S	1	S
CATR	0.25	S	0.03	S	0.06	S	0.12	S	0.25	SDD	0.25	SDD	2	S	1	S
CATR	0.12	S	0.03	S	0.06	S	0.25	NS	0.25	SDD	0.25	SDD	2	S	1	S
CATR	0.12	S	0.03	S	0.12	S	0.25	NS	0.25	SDD	0.25	SDD	2	S	1	S
CATR	0.015	S	0.015	S	0.03	S	0.5		0.25	SDD	0.5	SDD	4	SDD	1	S
CATR	C. tropicalis
