# Supplementary material for: A prospective, multi-center study of Candida bloodstream infections in Chile
Source: PLoS One. 2019 Mar 8;14(3):e0212924. doi: 10.1371/journal.pone.0212924 (PMC6407853; doi:10.1371/journal.pone.0212924)
Supplement: S2 File — (XLSX) [file pone.0212924.s002.xlsx]

## Sheet: Maestra
n°	Hospital	N°Strain	N° Origin	case /rut	Gender	Birth date	days to diagnosis	months to diagnosis	years to diagnosis	Age group	Admission Date	Admission to ICU	Cancer	Type of cancer	Cardiac disease	Falla renal	E. hepática	Diabetes	Mechanical Ventilation	Previous surgery	Parenteral nutrition	Dialysis	Neutropenia	Central venous catheter	Blood culture type	days admission to the diagnosis	Date of blood culture	Isolate	persistent candidemia	Second Isolation	2° Isolate	Date second isolation	Previous use of antifungals	Previous antifungals type	Previous use of antibiotics	Previous use of coticosteroids	Antifungal therapy	First Antifungal	First Antifungal start date	First Antifungal end date	First Antifungal end date	First Antifungal duration	Second Antifungal	Second Antifungal start date	Second Antifungal end date	Total Antifungal end date	Total Antifungal therapy duration	difference: blood culture -start treatment	30 days mortality
1	Temuco	100	15433534	8.529.846-1	2	1959-10-21	20045	668.167	55.6806	Adults	??	??	??	??	??	??	??	??	??	??	??	??	??	??			2015-06-26	c albicans		??			??	??	??	??	??	??
1	Temuco	101	15443246	11.587.956-1	2	1970-07-20	16188	539.6	44.9667	Adults	??	??	??	??	??	??	??	??	??	??	??	??	??	??			2015-07-08	c albicans		??			??	??	??	??	??	??
1	UC	291	25891519	23.141.615-3	1	2009-10-06	1981	66.0333	5.50278	Children	2015-04-07	1	2		2	2	2	2	1	2	1	2	2	2	2	0	2015-04-07	C albicans		2			2		1	2	1	Caspofungin	2015-04-13	2015-04-23	10	1	Fluconazole	2015-04-23	2015-04-30	2015-04-30	17	6	2
1	HRR	14	166071	23.421.016-5	2	2010-09-10	1024	34.1333	2.84444	Children	2013-07-08	1	2		1	1	2	2	2	1	1	2	2	1	2	6	2013-07-14	C albicans	1	1	C albicans	2013-07-19	2		1	1	1	amphotericin B	2013-07-16	2013-07-19	3	1	caspofungin	2013-07-19	2013-07-23	2013-07-30	14	2	2
1	HGF	157	1409304	24.820.193-2	2	2014-09-07	5	0.166667	0.0138889	Neonates	2014-09-07	1	2		2	2	2	2	1	2	1	2	2	1	1	5	2014-09-12	C albicans		2			2		1	2	1	Caspofungin	2014-09-17	2014-10-10	23	2				2014-10-10	23	5	2
1	UC	292	26099810	8329279-2	2	1961-03-05	19510	650.333	54.1944	Adults	2015-04-11	1	2		2	2	2	2	2	1	2	2	2	1	3	34	2015-05-15	C albicans		2			2		1	2	1	anidulafungin	2015-05-12	2015-05-15	3	1	Fluconazole	2015-05-15	2015-05-19	2015-08-10	90	-3	2
1	UC	278	25201114	8.197.578-7	2	1962-04-14	18945	631.5	52.625	Adults	2014-09-24	1	1		2	2	2	2	2	1	2	2	2	1	1	65	2014-11-29	C albicans		2			2		1	2	1	fluconazole	2014-11-29	2014-12-13	14	2				2014-12-13	14	0	2
1	HPH	179	10013010	25.217.780-9	2	2015-12-07	294	9.8	0.816667	Infants	2016-09-16	1	2		2	2	1	2	2	1	1	2	2	1	1	15	2016-10-01	C albicans		2			1	caspofungin	1	2	1	Caspofungin	2016-10-03	2016-12-02	59	2				2016-12-02	60	2	2
1	HGF	20	1305322	21.833.034-7	1	2005-04-28	2895	96.5	8.04167	Children	2013-05-06	1	2		2	2	2	2	1	1	1	2	2	1	1	7	2013-05-13	C albicans		2			2		1	2	1	amphotericin B	2013-05-14	2013-06-03	19	2				2013-06-03	20	1	2
1	HPH	117	9170604	7.367.324-0	2	1957-11-12	20825	694.167	57.8472	Adults	2015-09-16	1	2		2	2	2	1	2	1	2	2	2	2	1	1	2015-09-17	C albicans		2			2		1	2	1	fluconazole	2015-09-21	2015-11-12	51	2				2015-11-12	52	4	2
1	HPH	99	6210508	18.187.984-K	1	1992-07-03	8268	275.6	22.9667	Adults	2015-06-14	1	2		2	2	2	2	1	1	2	2	2	1	1	7	2015-06-21	C albicans		2			2		1	2	1	fluconazole	2015-06-23	2015-07-21	28	2				2015-07-21	28	2	2
1	Temuco	89	15374342	24.941.877-3	2	2015-03-30	12	0.4	0.0333333	Neonates	2015-04-02	1	2		2	2	2	2	1	2	2	2	2	1		10	2015-04-12	c albicans		2			1	fluconazole	1	2	1	fluconazole	2015-04-12	2015-04-26	14	2				2015-04-26	14	0	2
1	UC	290	25897547	5.921.258-3	2	1949-06-30	23685	789.5	65.7917	Elderly	2015-03-17	1	1	1	1	2	2	2	2	1	2	2	1	1	3	28	2015-04-15	C albicans		2			2		1	1	1	fluconazole	2015-04-13	2015-04-27	14	2				2015-04-27	14	-2	2
1	HGF	198	1502422	23.307.745-3	1	2010-04-28	1726	57.5333	4.79444	Children	2015-01-27	2	2		2	2	2	2	2	1	1	2	2	1	3	17	2015-02-14	C albicans		2			2		1	2	1	Caspofungin	2015-02-15	2015-02-18	3	1	Amphotercin B	2015-02-18	2015-02-27	2015-03-30	43	1	2
1	HPH	22	2120598	5.222.279-6	1	1943-07-23	25399	846.633	70.5528	Elderly	2014-01-26	2	2		2	2	2	1	2	2	2	2	2	2	1	16	2014-02-12	C albicans		2			2		1	2	1	fluconazole	2014-02-17	2014-03-19	32	2				2014-03-19	30	5	2
1	UC	251	22746373	7.355.977-4	1	1954-08-11	21294	709.8	59.15	Adults	2013-10-01	1	2		2	2	2	2	2	2	2	2	2	2	1	4	2013-10-05	C albicans		2			2		1	2	1	fluconazole	2013-10-05	2013-10-08	3	1	caspofungin	2013-10-08	2013-10-13	2013-10-21	16	0	2
1	Temuco	37	14205077	4.022.229-4	1	1935-02-28	28530	951	79.25	Elderly	2014-05-30	2	2		2	1	2	1	2	1	2	2	2	2		0	2014-05-30	c albicans		2			2		1	2	1	fluconazole	2014-06-02	2014-06-25	23	2				2014-06-25	23	3	2
1	HSJD	347	1608311795	5.429.364-k	1	1950-12-27	23644	788.133	65.6778	Elderly	2016-08-22	2	1	2	2	1	2	1	2	1	2	2	2	2	1	9	2016-08-31	C albicans		2			1	fluconazole	1	2	1	fluconazole	2016-08-31	2016-09-09	9	2				2016-09-09	9	0	2
1	UC	255	22954940	7.065.295-1	1	1956-08-21	20600	686.667	57.2222	Adults	2013-10-19	2	2		1	2	1	2	2	2	2	2	2	1	1	22	2013-11-11	C albicans		2			2		1	2	1	anidulafungin	2013-11-11	2013-12-02	21	2				2013-12-02	21	0	2
1	UC	274	24529586	6221513-5	1	1952-07-14	22346	744.867	62.0722	Elderly	2014-07-17	2	2		1	1	1	1	2	2	2	1	2	1	1	23	2014-08-10	C albicans		2			2		1	2	1	Caspofungin	2014-08-12	2014-08-14	2	1	anidulafungin	2014-08-14	2014-10-29	2015-02-10	182	2	2
1	HGF	74	1403699	7.482.515-k	2	1951-07-22	22569	752.3	62.6917	Elderly	2014-01-14	2	1	2	2	2	2	2	2	1	2	2	2	1	1	77	2014-03-31	C albicans		2			2		2	2	1	fluconazole	2014-04-01	2014-04-14	13	2				2014-04-14	13	1	2
1	UC	262	23206462	5.027.473-K	2	1943-06-15	25385	846.167	70.5139	Elderly	2013-11-15	1	2		1	2	1	2	1	2	2	2	2	1	3	35	2013-12-20	C albicans		2			2		1	2	1	Caspofungin	2013-12-21	2013-12-28	7	1	Fluconazole	2013-12-28	2014-01-11	2014-01-11	21	1	2
1	HRR	255	340025	23.413.660-7	1	2010-09-03	1794	59.8	4.98333	Children	2015-08-11	1	2		1	1	2	2	1	1	1	1	2	1	3	16	2015-08-27	C albicans	2	1	C albicans	2015-08-28	1	caspofungin	1	2	1	Caspofungin	2015-08-28	2015-09-28	30	1	Liposomal amphotericin	2015-09-04	2015-09-28	2015-09-28	31	1	2
1	CSM	229	3072064	4.237.685-K	1	1942-08-29	26207	873.567	72.7972	Elderly	2015-06-16	2	1	2	1	2	2	1	2	1	2	2	2	2	1	0	2015-06-16	C albicans		2			2		1	2	1	anidulafungin	2015-06-18	2015-07-03	15	1	Fluconazole	2015-07-03	2015-07-09	2015-07-09	21	2	2
1	HSR	220	649971-7	24.167.105-k	2	2014-05-07	384	12.8	1.06667	Infants	2015-03-13	2	2		2	2	1	2	2	2	1	2	2	1	1	78	2015-05-31	C albicans		2			2		1	1	1	Caspofungin	2015-05-31	2015-06-01	1	1	Liposomal amphotericin	2015-06-01	2015-06-24	2015-06-24	24	0	2
1	UC	253	22833686	12.838.211-9	1	1975-02-23	13915	463.833	38.6528	Adults	2013-10-09	1	2		2	1	1	2	1	1	1	1	2	1	3	9	2013-10-18	C albicans		2			1	fluconazole	1	2	1	anidulafungin	2013-10-18	2013-11-03	15	2				2013-11-04	17	0	2
1	HGF	158	1409403	24.726.909-6	1	2014-08-31	16	0.533333	0.0444444	Neonates	2014-08-31	1	2		2	2	2	2	1	1	1	2	2	1	1	16	2014-09-16	C albicans	1	1	C albicans	2014-09-26	2		1	2	1	fluconazole	2014-09-17	2014-09-22	5	1	caspofungin	2014-09-22	2014-10-21	2014-10-21	34	1	2
1	HPH	26	2260503	18.242.923-6	1	1991-03-26	8250	275	22.9167	Adults	2014-02-08	1	2		2	1	2	2	1	2	2	1	2	1	1	18	2014-02-26	C albicans		2			2		1	2	1	amphotericin B	2014-03-01	2014-03-02	1	1	Fluconazole	2014-03-03	2014-03-20	2014-03-20	19	3	2
1	UC	260	23094466	16.645.796-3	1	1987-09-28	9432	314.4	26.2	Adults	2013-11-08	1	1	1	2	2	2	2	1	1	2	2	1	1	2	32	2013-12-10	C albicans		2			1	voriconazole	1	1	1	Caspofungin	2013-12-10	2013-12-24	14	2				2013-12-24	14	0	2
1	HSR	231	658098-7	24.343.482-3	2	2013-07-26	680	22.6667	1.88889	Infants	2015-06-09	1	1	1	2	2	2	2	2	2	2	2	1	1	1	7	2015-06-16	C albicans		2			2		1	1	1	Caspofungin	2015-06-17	2015-07-07	20	2				2015-07-07	20	1	2
1	HGF	320	1605618	9.343.450-1	2	1960-08-23	20073	669.1	55.7583	Adults	2016-05-22	2	1	1	2	1	2	2	2	2	2	1	1	2	1	4	2016-05-26	C albicans		2			2		1	1	1	fluconazole	2016-05-31	2016-06-14	14	2				2016-06-14	14	5	2
1	HPH	67	9117559	14.189.651-2	1	1980-10-10	12211	407.033	33.9194	Adults	2014-07-26	1	2		2	2	2	2	2	1	1	2	2	2	1	45	2014-09-11	C albicans		2			2		1	1	1	fluconazole	2014-09-13	2014-10-08	25	2				2014-10-08	25	2	2
1	Temuco	87	15307387	4.082.470-7	1	1936-12-27	28094	936.467	78.0389	Elderly	2014-10-12	2	1	2	2	2	2	2	2	1	1	2	2	1		89	2015-01-11	c albicans		2			2		2	2	1	anidulafungin	2015-01-12	2015-01-26	14	2				2015-01-26	14	1	2
1	Hosmil	76	H 25	9.355.269-5	1	1962-05-27	18668	622.267	51.8556	Adults	2014-04-04	1	2		1	1	2	1	2	2	2	2	2	2	1	1	2014-04-05	C albicans		2			2		2	2	1	anidulafungin	2014-04-05	2014-04-19	14	2				2014-04-19	14	0	2
1	HRR	1	150372- 150171- 150172	21.432.756-2	1	2003-11-03	3425	114.167	9.51389	Children	2013-04-17	1	2		2	2	2	2	1	1	1	2	2	1	3	21	2013-05-08	C albicans		2			2		1	2	1	amphotericin B	2013-05-08	2013-05-10	2	1	Fluconazole	2013-05-10	2013-05-28	2013-05-28	20	0	2
1	Temuco	123	15518467	19.580.844-9	2	1994-09-09	7593	253.1	21.0917	Adults	2015-08-17	2	2		2	2	2	2	2	1	2	2	2	1		55	2015-10-12	c albicans		2			1	fluconazole	1	2	1	fluconazole	2015-10-12	2015-10-13	1	1	anidulafungin	2015-10-13	2015-10-27	2015-11-04	23	0	2
1	Hosmil	165	H 174	3.996.984-K	1	1942-04-19	26110	870.333	72.5278	Elderly	2014-10-13	1	2		1	1	1	1	2	2	2	2	2	1	3	16	2014-10-29	C albicans		2			2		1	1	1	anidulafungin	2014-10-30	2014-11-11	11	2				2014-11-11	12	1	2
1	HEGC	129	11230049	25.012.900-9	2	2013-06-12	881	29.3667	2.44722	Children	2015-10-22	2	1	1	2	2	2	2	2	2	1	2	1	1	2	31	2015-11-23	C albicans		2			1	Liposomal amphotericin	1	1	1	anidulafungin	2015-11-24	2015-11-27	3	1	Fluconazole	2015-11-27	2016-06-07	2016-06-07	196	1	2
1	HGF	108	1406640	4.483.313-1	1	1944-07-03	25191	839.7	69.975	Elderly	2014-06-16	1	1	1	1	2	2	2	1	1	1	2	1	1	1	8	2014-06-24	C albicans		2			2		1	1	1	Caspofungin	2014-06-26	2014-07-09	13	1	Fluconazole	2014-07-10	2014-07-10	2014-07-10	14	2	2
1	HPH	103	7103712	20.814.326-3	1	2002-01-21	4847	161.567	13.4639	Children	2015-07-08	2	2		1	2	2	2	2	2	1	2	2	1	3	0	2015-07-08	C albicans	2	1	C albicans	2015-07-10	2		1	2	1	amphotericin B	2015-07-11	2015-07-15	4	1	Fluconazole	2015-07-15	2015-07-27	2015-07-27	16	3	2
1	UC	252	22818493	17.418.038-5	1	1990-04-10	8467	282.233	23.5194	Adults	2013-10-17	1	1	1	1	2	2	2	2	2	2	2	2	1	3	0	2013-10-17	C albicans		2			2		1	2	1	Caspofungin	2013-10-18	2013-10-21	3	1	Fluconazole	2013-10-22	2013-11-02	2013-11-02	15	1	2
1	HLCM		ISP	22.217.886-k	2	2006-09-21	3703	123.433	10.2861	Children	2016-11-29	1	2		1	1	1	2	1	1	1	1	2	1	4	35	2017-01-04	C albicans		2			1	fluconazole	1	2	1	liposomal amphotericin	2017-01-13	2017-01-27	14	1	Amphotercin B	2017-01-27	2017-02-17	2017-03-31	77	9	2
1	UC	247	22352585	6.478.328-9	1	1950-08-15	22662	755.4	62.95	Elderly	2013-06-28	2	2		1	2	2	2	2	1	2	2	2	1	3	29	2013-07-27	C albicans		2			2		1	2	1	Caspofungin	2013-07-29	2013-08-01	2	1	Fluconazole	2013-08-01	2013-08-15	2013-08-20	22	2	2
1	Hosmil	29	H 77	2.125.456-8	1	1935-03-08	28294	943.133	78.5944	Elderly	2013-09-29	1	2		2	1	1	2	1	1	2	1	2	1	3	13	2013-10-12	C albicans	2	1	C glabrata	2013-10-12	2		1	1	1	anidulafungin	2013-10-14	2013-10-29	15	2				2013-10-29	15	2	2
1	HPH	15	10299508	3.359.775-4	1	1934-07-13	28546	951.533	79.2944	Elderly	2013-10-28	2	2		2	1	2	1	2	2	2	2	2	2	1	1	2013-10-29	C albicans		2			2		2	2	1	fluconazole	2013-10-29	2013-11-02	3	1	anidulafungin	2013-11-02	2013-11-15	2013-11-15	17	0	2
1	HGF	272	1511065	5.770.432-2	1	1946-01-28	25115	837.167	69.7639	Elderly	2015-10-04	1	2		1	1	2	1	1	1	1	1	2	1	3	29	2015-11-03	C albicans		2			2		1	1	1	anidulafungin	2015-11-05	2015-11-22	17	2				2015-11-22	17	2	1
1	HPH	130	11203709	20.814.326-3	1	2002-01-21	4979	165.967	13.8306	Children	2015-11-17	2	2		1	2	2	2	2	2	1	2	2	1	2	3	2015-11-20	C albicans	1	1	C albicans	2015-11-24	2		1	2	1	Caspofungin	2015-11-24	2015-11-28	4	1	Fluconazole	2015-11-29	2015-12-08	2015-12-08	14	4	2
1	UC	243	22149287	4.094.494-K	1	1937-10-25	27238	907.933	75.6611	Elderly	2013-05-19	1	2		1	1	2	2	1	1	2	1	2	1	1	34	2013-06-23	C albicans		2			2		1	2	1	Caspofungin	2013-06-23	2013-06-27	4	1	Fluconazole	2013-06-28	2013-07-11	2013-07-13	20	0	1
1	Temuco	71	14317808	4.542.887-7	1	1914-10-28	35998	1199.93	99.9944	Elderly	2014-09-15	2	1	2	2	2	2	2	2	1	1	2	2	1		41	2014-10-26	c albicans		2			1	fluconazole	1	2	1	fluconazole	2014-10-26	2014-11-06	10	2				2014-11-06	11	0	2
1	UC	273	24479733	6723852-4	2	1952-02-05	22496	749.867	62.4889	Elderly	2014-07-22	1	2		1	2	2	1	2	2	1	2	2	1	3	9	2014-08-01	C albicans		2			1	fluconazole	1	2	1	fluconazole	2014-08-01	2014-08-15	14	2			2014-08-15	2014-08-15	14	0	2
1	HPH	23	2066033	8.922.542-6	2	1960-07-11	19285	642.833	53.5694	Adults	2013-12-05	1	1	2	2	2	2	1	1	1	1	2	2	1	1	61	2014-02-06	C albicans		2			2		1	2	1	amphotericin B	2014-02-08	2014-02-10	2	1	Fluconazole	2014-02-11	2014-02-24	2014-02-24	16	2	1
1	HGF	340	1607743	25.454.796-4	1	2016-07-26	4	0.133333	0.0111111	Neonates	2016-07-26	1	2		2	1	2	2	1	2	1	2	2	1	1	4	2016-07-30	C albicans	1	1	C albicans	2016-08-03	2		1	1	1	amphotericin B	2016-07-31	2016-08-01	1	1	Liposomal amphotericin	2016-08-01	2016-08-17	2016-08-17	17	1	1
1	UC	272	24481050	3467346-2	1	1933-06-24	29197	973.233	81.1028	Elderly	2014-07-01	1	1	2	1	2	2	1	2	1	2	2	2	1	3	30	2014-08-01	C albicans		2			2		1	2	1	Caspofungin	2014-08-02	2014-08-08	6	1	Fluconazole	2014-08-08	2014-08-19	2014-08-19	17	1	2
1	Hosmil	67	H 134	18.357.783-2	1	1993-01-28	7614	253.8	21.15	Adults	2014-03-03	1	2		2	1	2	2	2	1	1	2	2	1	1	19	2014-03-22	C albicans		2			2		1	2	1	fluconazole	2014-03-23	2014-03-23	0	1	anidulafungin	2014-03-24	2014-04-08	2014-04-08	16	1	2
1	HRR	80	216254	22.701.616-7	2	2008-04-22	2116	70.5333	5.87778	Children	2014-03-08	1	1	1	1	2	2	2	2	2	2	2	1	1	2	0	2014-03-08	C albicans	2	1	C albicans	2014-03-09	2		1	2	1	liposomal amphotericin	2014-03-08	2014-03-11	3	1	Fluconazole	2014-03-12	2014-03-25	2014-03-25	17	0	2
1	Hosmil	242	4625655	1.946.293-5	2	1922-03-23	33655	1121.83	93.4861	Elderly	2015-09-06	2	2		1	1	2	2	2	1	2	2	2	2	1	12	2015-09-18	C albicans		2			2		1	2	1	anidulafungin	2015-09-22	2015-09-23	1	1	Fluconazole	2015-09-23	2015-10-13	2015-10-13	21	4	2
1	CSM	227	3054147	7.310.727-K	2	1954-07-28	21898	729.933	60.8278	Elderly	2015-04-18	1	1	2	2	2	1	1	2	1	2	2	2	1	2	38	2015-05-26	C albicans		2			2		1	2	1	anidulafungin	2015-05-29	2015-06-11	12	2				2015-06-11	13	3	1
1	UC	249	22670432	7.002.934-0	2	1950-04-30	22823	760.767	63.3972	Elderly	2013-08-30	1	2		1	1	2	2	2	2	2	2	2	1	3	23	2013-09-23	C albicans		2			2		1	1	1	Caspofungin	2013-09-25	2013-09-28	3	1	Fluconazole	2013-09-28	2013-10-08	2013-10-08	13	2	1
1	Hosmil	261	4475784	3.926.669-5	1	1931-08-10	30224	1007.47	83.9556	Elderly	2015-07-06	1	2		1	1	2	2	1	2	1	2	2	1	2	18	2015-07-24	C albicans		2			2		1	1	1	fluconazole	2015-07-26	2015-07-27	1	2				2015-07-27	1	2	1
1	Hosmil	150	H 233	4.789.907-9	1	1944-04-26	25293	843.1	70.2583	Elderly	2014-07-07	1	1	2	1	1	2	1	2	1	2	2	2	2	1	22	2014-07-29	C albicans		2			2		1	2	1	fluconazole	2014-07-29	2014-07-31	2	1	anidulafungin	2014-07-31	2014-08-12	2014-08-12	14	0	2
1	CSM	154	2829652	6.344.013-2	2	1952-06-29	22376	745.867	62.1556	Elderly	25-08-2014	2	1	1	2	2	2	2	2	2	2	2	2	1	2	0	2014-08-25	C albicans		2			2		1	2	1	anidulafungin	2014-08-28	2014-08-30	2	1	Fluconazole	2014-08-30	2014-09-08	2014-09-08	11	3	2
1	Hosmil	326	1184990	8.862.677-K	1	1961-01-10	19896	663.2	55.2667	Adults	2016-03-30	2	1	2	1	2	2	1	2	1	2	2	2	2	1	16	2016-04-16	C albicans		2			2		2	2	1	anidulafungin	2016-04-19	2016-04-27	8	2				2016-04-27	8	3	1
1	Hosmil	65	H 106	10.047.453-0	2	1964-02-19	18029	600.967	50.0806	Adults	2014-03-09	1	2		1	2	2	2	1	2	2	2	2	1	2	9	2014-03-18	C albicans		2			2		1	1	1	fluconazole	2014-03-20	2014-03-22	2	2				2014-03-22	2	2	2
1	HEGC	361	10030114	20.371.059-3	1	2000-06-13	5150	171.667	14.3056	Children	2014-09-16	1	1	1	1	1	2	1	1	2	2	1	1	1	1	17	2014-10-03	C albicans		2			2		1	2	1	voriconazole	2014-10-02	2014-10-09	7	1	anidulafungin	2014-10-09	2014-10-17	2014-10-17	15	-1	1
1	HPH	98	6037018	4.869.163-3	1	1942-01-01	26432	881.067	73.4222	Elderly	2015-05-27	2	2		2	2	2	1	2	2	2	2	2	2	1	6	2015-06-03	C albicans		2			2		1	2	1	fluconazole	2015-06-08	2015-06-22	14	2				2015-06-22	14	5	2
1	HSBA	372	146008032	22.338.637-7	1	2007-02-23	2809	93.6333	7.80278	Children	2014-12-01	1	2		2	2	2	2	2	2	2	2	2	1	??	11	12-12-2014	C albicans		2			2		1	1	2										0		2
1	CSM	151	2818853	23.555.677-4	1	2011-02-08	1266	42.2	3.51667	Children	2014-08-10	2	1	1	2	2	2	2	2	2	2	2	1	1	1	4	2014-08-14	C albicans		2			2		1	1	1	amphotericin B	2014-08-16	2014-08-21	5	1	Fluconazole	2014-08-22	2014-08-26	2014-08-26	10	2	2
1	Hosmil	78	H94	6.288.103-8	1	1951-02-23	22734	757.8	63.15	Elderly	2013-12-02	1	2		2	2	2	2	2	1	2	2	2	1	1	135	2014-04-17	C albicans		2			2		1	2	1	fluconazole	2014-04-19	2014-04-20	1	1	anidulafungin	2014-04-21	2014-04-28	2014-04-28	9	2	1
1	HEGC	106	6240821	21.217.281-2	1	2002-12-07	4675	155.833	12.9861	Children	2015-12-02	2	1	1	2	2	2	1	2	2	2	2	2	1	1	0	2015-12-02	C albicans		2			2		1	1	1	anidulafungin	2015-12-04	2015-12-08	4	1	Fluconazole	2015-12-08	2015-12-28	2015-12-28	24	2	2
1	UC	267	23897799	984.076-1	1	1917-09-19	34778	1159.27	96.6056	Elderly	2014-04-23	1	1	2	2	2	2	2	2	1	2	2	2	2	1	4	2014-04-27	C albicans		2			2		1	2	1	Caspofungin	2014-04-28	2014-05-02	4	1	Fluconazole	2014-05-03	2014-05-13	2014-05-13	15	1	2
1	Hosmil	13	H 1	5.022.728-6	2	1944-06-17	24854	828.467	69.0389	Elderly	2013-06-06	1	2		2	1	2	1	2	1	1	2	2	1	3	25	2013-07-01	C albicans		2			2		1	2	1	fluconazole	2013-07-02	2013-07-11	9	2				2013-07-11	9	1	1
1	HPH	27	2240582	12.587.866-0	2	1974-01-11	14443	481.433	40.1194	Adults	2014-01-28	1	2		2	1	2	2	1	1	1	1	2	1	1	26	2014-02-24	C albicans		2			2		1	2	1	fluconazole	2014-02-24	2014-02-26	2	1	Amphotercin B	2014-02-27	2014-03-03	2014-03-05	9	0	1
1	HPH	75	11220681	6.002.397-2	1	1951-09-07	22755	758.5	63.2083	Elderly	2014-11-15	1	2		2	1	2	1	1	2	2	1	2	1	3	7	2014-11-22	C albicans	2	1	C albicans	2014-11-24	2		1	1	1	fluconazole	2014-11-24	2014-11-30	6	2				2014-11-30	6	2	1
1	Temuco	192	16189627	7.150.367-4	1	1952-06-03	23223	774.1	64.5083	Elderly	2016-11-21	2	2		2	2	2	1	2	1	2	2	2	2		15	2016-12-06	c albicans		2			2		1	2	1	fluconazole	2016-12-07	2016-12-21	14	2				2016-12-21	14	1	2
1	Hosmil	77	H92	4.282.971-4	2	1937-07-09	27638	921.267	76.7722	Elderly	2014-04-06	2	2		2	2	2	2	2	1	2	2	2	1	2	11	2014-04-17	C albicans		2			2		1	2	1	fluconazole	2014-04-19	2014-04-25	6	2				2014-04-25	6	2	2
1	HPH	65	9050516	6.745.814-1	1	1953-03-14	22131	737.7	61.475	Elderly	2014-08-07	2	1	2	2	1	2	2	2	1	2	2	2	2	1	28	2014-09-05	C albicans		2			2		1	2	1	fluconazole	2014-09-06	2014-09-23	17	2				2014-09-23	17	1	2
1	HPH	4	7083726	20.814.326-3	1	2002-01-21	4127	137.567	11.4639	Children	2013-07-08	2	2		1	2	2	2	2	2	2	2	2	1	2	0	2013-07-08	C albicans		2			2		1	2	1	fluconazole	2013-07-11	2013-07-15	4	2				2013-07-15	4	3	2
1	HGF	147	1408019	7.523.848-7	2	1956-09-27	20825	694.167	57.8472	Adults	2014-06-14	1	2		2	2	2	1	2	1	2	2	2	1	3	48	2014-08-02	C albicans		2			2		1	2	1	Caspofungin	2014-08-02	2014-08-09	7	2				2014-08-09	7	0	1
1	Hosmil	277	4676025	5.944.622-3	1	1951-10-06	23040	768	64	Elderly	2015-09-22	1	1	1	2	1	2	2	1	2	1	1	1	1	1	14	2015-10-06	C albicans		2			2		1	1	1	anidulafungin	2015-10-08	2015-10-12	4	2				2015-10-12	4	2	1
1	HEGC	124	A22-138	24.352.244-7	2	2013-08-02	800	26.6667	2.22222	Children	2015-10-16	2	1	2	2	2	2	2	2	2	2	2	2	1	1	6	2015-10-22	C albicans		2			2		1	2	1	anidulafungin	2015-10-23	2015-10-27	4	1	Fluconazole	2015-10-27	2015-11-06	2015-11-06	14	1	2
1	HPH	178	9246565	4.997.435-3	2	1942-10-12	26622	887.4	73.95	Elderly	2016-09-18	2	2		2	1	1	1	2	1	2	2	2	2	1	6	2016-09-24	C albicans		2			2		1	1	1	fluconazole	2016-09-27	2016-09-29	2	2				2016-09-29	2	3	1
1	Hosmil	197	H 23	2.946.582-7	1	1931-01-18	30283	1009.43	84.1194	Elderly	2015-02-03	1	2		1	1	2	1	1	2	1	2	2	1	3	28	2015-03-01	C albicans		2			2		1	2	2										0	-42064	1
1	HSBA	389		7.366.935-9	2	1956-11-22	21123	704.1	58.675	Adults	2015-06-10	1	1	1	2	2	2	2	1	1	1	2	3			45	2015-07-25	C albicans		2			2		1	2	1	anidulafungin	2015-07-25	2015-07-30	5	2				2015-07-30	5	0	1
1	HPH	49	7110567	8.330.378-6	2	1958-11-20	20031	667.7	55.6417	Adults	2014-07-05	1	2		2	1	1	2	1	2	2	1	2	1	3	6	2014-07-11	C albicans		2			2		1	1	1	amphotericin B	2014-07-13	2014-07-14	1	2				2014-07-14	1	2	1
1	CSM	228	3056067	7.670.926-2	2	1955-10-26	21453	715.1	59.5917	Adults	2015-05-14	1	1	1	2	1	2	2	1	2	2	2	1	1	3	15	2015-05-29	C albicans		2			2		1	1	1	anidulafungin	2015-05-29	2015-06-02	3	2				2015-06-02	4	0	1
1	UC	280	25581428	23.629.813-2	2	2007-01-23	2896	96.5333	8.04444	Children	2015-02-09	2	1	2	2	2	2	2	2	1	1	2	1	1	2	0	2015-02-09	C albicans		2			2		1	2	1	fluconazole	2015-02-09	2015-02-10	1	1	caspofungin	2015-02-10	2015-03-03	2015-03-03	22	0	2
1	HPH	132	1010553	5.336.790-9	2	1945-12-20	25211	840.367	70.0306	Elderly	2015-12-10	1	2		2	2	2	1	1	2	2	2	2	1	3	21	2016-01-01	C albicans		2			2		1	1	1	fluconazole	2016-01-02	2016-01-03	1	2				2016-01-03	1	1	1
1	HGF	345	1608703	15.850.521-5	1	1984-07-26	11549	384.967	32.0806	Adults	2016-07-07	1	2		2	1	2	2	1	2	2	2	1	1	1	48	2016-08-25	C albicans		2			2		1	1	1	anidulafungin	2016-08-26	2016-08-26	0	2				2016-08-26	0	1	1
1	UC	268	24057528	3254471-1	1	1931-03-09	29955	998.5	83.2083	Elderly	2013-05-13	2	1	2	1	2	2	1	2	2	1	2	2	1	3	371	2014-05-24	C albicans		2			2		1	2	1	fluconazole	2014-05-25	2014-06-08	13	2				2014-06-08	14	1	2
1	HGF	225	1505489	24.988.123-6	1	2015-05-14	6	0.2	0.0166667	Neonates	2015-05-14	1	2		2	1	2	2	1	2	1	1	2	1	3	6	2015-05-20	C albicans		2			2		1	2	2										0		1
1	Hosmil	7	H121	2.155.793-5	1	1924-03-21	32098	1069.93	89.1611	Elderly	2013-04-29	2	1	2	2	1	2	1	2	1	1	2	2	1	3	20	2013-05-19	C albicans		2			2		1	2	2										0	-41413	1
1	UC	259	23070293	4087541-7	1	1942-09-21	25627	854.233	71.1861	Elderly	2013-10-18	2	2		2	1	2	2	2	1	1	2	2	1	3	40	2013-11-28	C albicans		2			2		1	2	2					2						-41606	1
1	HGF	260	1507368	5.929.903-4	1	1948-07-16	24122	804.067	67.0056	Elderly	2015-06-14	1	2		1	1	2	1	1	2	2	2	2	1	1	34	2015-07-18	C albicans		2			2		1	1	2										0	-42203	1
1	HPH	73	10196139	5.079.508-K	2	1948-01-11	24038	801.267	66.7722	Elderly	2014-07-16	2	2		2	1	2	2	2	1	2	2	2	1	1	93	2014-10-19	C albicans		2			2		1	1	2										0	-41931	1
1	CSM	315	3344714	8.310.082-6	1	1970-02-27	16625	554.167	46.1806	Adults	2016-04-17	1	2		2	2	1	2	1	2	2	2	2	1	1	15	2016-05-02	C albicans		2			1	fluconazole	1	1	2										0	-42492	1
1	Hosmil	161	H 74	2.863.192-8	1	1928-06-01	31091	1036.37	86.3639	Elderly	2014-10-06	1	2		1	1	2	2	1	1	1	2	2	1	1	6	2014-10-12	C albicans		2			2		1	1	2										0	-41924	1
1	HSBA	324	146001330	12.936.668-0	1	1975-02-03	14071	469.033	39.0861	Adults	2013-10-01	2	2		2	2	2	2	2	1	1	2	2	??	??	153	2014-03-04	C albicans					2		1	2	2										0	-41702	2
1	UC	254	22931597	2.331.743-5	2	1930-07-17	29997	999.9	83.325	Elderly	2013-10-20	2	2		2	2	2	2	2	2	2	2	2	2	1	24	2013-11-14	C albicans		2			1	fluconazole	1	2	2										0	-41592	2
1	HSBA	308	136007671	14.160.631-K	1	1981-06-29	11631	387.7	32.3083	Adults	2013-07-28	1	2		2	2	1	2	1	1	1	2	1	??	??	82	2013-10-20	C albicans		2			1	fluconazole	1	1	1	anidulafungin	2013-10-15	2013-11-02	17	2				2013-11-02	18	-5	2
1	HGF	42	1401286	24.302.417-k	1	2013-06-01	212	7.06667	0.588889	Infants	2013-10-13	1	2		2	2	2	2	1	1	1	2	2	1	3	80	2014-01-03	C albicans	1	1	C albicans	2014-01-10	2		2	2	1	Caspofungin	2014-01-06	2014-02-18	42	2				2014-02-18	43	3	2
1	HGF	226	1505364	14.452.808-5	1	1973-06-16	15089	502.967	41.9139	Adults	2015-04-16	1	2		2	2	2	2	2	1	2	2	2	1	1	29	2015-05-15	C albicans		2			2		1	1	1	fluconazole	2015-05-16	2015-05-17	1	1	anidulafungin	2015-05-18	2015-05-28	2015-05-28	12	1	2
1	HEGC	133	A08-145	25.017.659-7	2	2015-06-20	198	6.6	0.55	Infants	2015-10-15	1	2		2	2	3	2	1	1	2	2	2	1	1	83	2016-01-08	C albicans		2			2		1	2	1	anidulafungin	2016-01-11	2016-02-01	20	1	Fluconazole	2016-02-02	2016-02-09	2016-02-09	29	3	2
1	HSBA	390	156003634	22.860.471-2	1	2008-11-04	2607	86.9	7.24167	Children	2015-12-29	1	2		2	2	2	2	1	1	1	2	2	??	??	32	2016-01-31	C albicans		2			2		1	2	1	anidulafungin	2016-02-01	2016-02-12	11	1	Fluconazole	2016-02-22	2016-03-07	2016-03-07	35	1	2
1	HSJD	348	1609040224	9.378.224-0	2	1957-07-13	21291	709.7	59.1417	Adults	2016-08-29	1	2		2	2	2	2	2	1	2	2	2	1	2	5	2016-09-04	C albicans		2			2		1	2	1	fluconazole	2016-09-06	2016-09-20	14	2				2016-09-20	14	2	2
1	HEGC	376	A-19-109	23.861.141-5	1	2012-02-19	1053	35.1	2.925	Children	2012-03-19	2	2		2	2	2	2	2	2	1	2	2	1	3	1023	2015-01-22	C dublinensis		2			2		1	2	1	anidulafungin	2015-01-20	2015-01-29	9	1	Fluconazole	2015-01-30	2015-02-10	2015-02-10	21	-2	2
1	HPH	193	12090631	9.098.913-8	1	1961-08-11	19918	663.933	55.3278	Adults	2016-12-03	1	2		2	1	2	2	1	1	2	2	2	1	1	6	2016-12-09	C dublinensis		2			2		1	2	1	fluconazole	2016-12-11	2016-12-20	9	2				2016-12-20	9	2	2
1	HPH	68	9280558	2.894.856-5	1	1932-09-19	29529	984.3	82.025	Elderly	2014-09-19	1	2		2	1	2	1	1	2	2	1	2	1	1	9	2014-09-28	C dublinensis		2			2		1	2	1	amphotericin B	2014-09-29	2014-10-03	4	1	Fluconazole	2014-10-04	2014-10-14	2014-10-14	15	1	2
1	CSM	15 UCH		5.779.808-4	1	1948-09-16	23341	778.033	64.8361	Elderly	2013-06-20	1	1	2	2	2	2	2	1	1	2	2	2	1	1	27	2013-07-17	C dublinensis		2			2		1	2	1	anidulafungin	2013-07-17	2013-07-30	13	2				2013-07-30	13	0	1
1	Temuco	92	15362771	11.085.707-1	2	1966-06-20	17556	585.2	48.7667	Adults	2015-02-11	2	1	1	2	2	2	1	2	2	2	2	2	1		45	2015-03-26	C dublinensis		2			2		1	2	1	Caspofungin	2015-03-26	2015-04-08	12	2				2015-04-08	13	0	2
1	HSJD	337	1607141738	12.461.962-9	1	1973-11-12	15362	512.067	42.6722	Adults	2016-06-07	1	2		2	1	2	2	1	1	2	2	2	1	1	37	2016-07-14	C glabrata		2			2		1	1	1	fluconazole	2016-07-14	2016-07-19	5	1	anidulafungin	2016-07-19	2016-07-29	2016-07-29	15	0	2
1	Hosmil	239	4457433	13.392.572-4	1	1978-05-19	13378	445.933	37.1611	Adults	2015-07-06	2	1	2	2	2	1	1	2	2	1	2	2	1	2	11	2015-07-17	C glabrata		2			2		1	1	2										0	-42202	1
1	HPH	200	2023700	24.986.037-9	1	2015-05-15	617	20.5667	1.71389	Infants	2015-10-05	2	2		2	2	1	2	2	2	1	2	2	1	3	477	2017-02-02	C glabrata	1	1	C glabrata	2017-02-06	2		1	2	1	unknown									0	-42768	2
1	HPH	17	11283726	23.970.382-8	2	2012-05-29	539	17.9667	1.49722	Infants	2013-11-20	2	2		2	2	2	2	2	2	1	2	2	1	3	8	2013-11-28	C glabrata		2			2		1	2	1	amphotericin B	2013-11-29	2013-12-09	10	2				2013-12-09	10	1	2
1	HPH	201	2067046	5.432.116-3	2	1949-10-09	24237	807.9	67.325	Elderly	2017-01-31	2	2		1	1	2	1	2	1	2	2	2	2	1	6	2017-02-06	C glabrata		2			2		1	2	1	fluconazole	2017-02-09	2017-03-02	23	2				2017-03-02	21	3	2
1	HPH	128	11150581	9.840.631-K	1	1963-07-11	18844	628.133	52.3444	Adults	2015-11-15	2	2		2	2	2	1	2	2	2	2	2	2	1	0	2015-11-15	C glabrata		2			2		2	2	2										0	-42323	2
1	UC	265	23278991	11.265.343-0	1	1968-11-26	16247	541.567	45.1306	Adults	2013-12-29	1	2		1	1	2	1	1	1	1	1	2	1	3	14	2014-01-13	C glabrata		2			2		1	2	1	Caspofungin	2014-01-13	2014-02-17	34	1	anidulafungin	2014-02-18	2014-02-22	2014-02-22	40	0	2
1	HGF	125	1406771	5.886.949-k	1	1947-08-28	24062	802.067	66.8389	Elderly	2014-04-21	1	2		1	1	2	2	1	1	2	1	2	1	3	69	2014-06-30	C glabrata	2	1	C glabrata	2014-07-03	2		1	2	1	fluconazole	2014-07-08	2014-07-21	13	2				2014-07-21	13	8	2
1	CSM		2826812	5.793.099-3	2	1949-09-22	23372	779.067	64.9222	Elderly	24-Aug-14	1	2		2	1	2	1	2	1	2	2	2	1	2	#VALUE!	2014-08-24	C glabrata		2			2		1	2	1	anidulafungin	2014-08-28	2014-09-11	13	1	Fluconazole	2014-09-15	2014-09-24	2014-09-24	27	4	2
1	HGF	156	1408438	19.664.458-k	2	1998-06-20	5819	193.967	16.1639	Children	2014-08-19	2	2		2	2	2	1	2	2	2	2	2	1	2	0	2014-08-19	C glabrata		2			2		1	2	1	Caspofungin	2014-08-21	2014-08-26	5	1	Fluconazole	2014-08-26	2014-09-15	2014-09-15	25	2	2
1	HGF	323	1605231	5.848.927-7	2	1952-12-04	22837	761.233	63.4361	Elderly	2016-05-04	1	2		2	1	2	1	2	1	2	1	2	1	1	7	2016-05-11	C glabrata		2			2		2	1	1	fluconazole	2016-05-13	2016-05-28	15	2				2016-05-28	15	2	2
1	HPH	171	9080553	5.657.134-5	1	1937-05-05	28563	952.1	79.3417	Elderly	2016-07-21	1	1	2	1	1	2	1	1	1	2	2	2	1	3	47	2016-09-08	C glabrata		2			2		1	2	1	Caspofungin	2016-09-10	2016-10-01	21	3	Fluconazole	2016-09-11	2016-09-13	2016-10-01	21	2	2
1	Hosmil	23	H 107	5.703.567-6	2	1944-11-05	24764	825.467	68.7889	Elderly	2013-08-04	2	2		2	1	2	1	2	2	2	2	2	2	1	15	2013-08-19	C glabrata		2			2		1	2	1	fluconazole	2013-08-20	2013-08-20	0	1	anidulafungin	2013-08-21	2013-09-05	2013-09-05	16	1	2
1	HPH	144	5210585	3.543.541-7	2	1928-01-12	31809	1060.3	88.3583	Elderly	2016-05-17	1	2		2	2	2	2	2	1	2	2	2	1	1	4	2016-05-21	C glabrata		2			2		1	2	1	fluconazole	2016-05-25	2016-06-13	18	2				2016-06-13	19	4	2
1	Hosmil	299	1158646/1158647	4.431.852-0	2	1944-06-18	25810	860.333	71.6944	Elderly	2016-02-14	1	2		2	1	2	2	1	1	1	2	2	1	3	14	2016-02-28	C glabrata		2			1	fluconazole	1	1	1	anidulafungin	2016-03-01	2016-03-22	21	2				2016-03-22	21	2	2
1	HPH	3	6246097	11.234.144-7	1	1967-12-18	16386	546.2	45.5167	Adults	2013-06-24	2	2		2	1	2	2	2	2	2	2	2	1	1	0	2013-06-24	C glabrata		2			2		1	2	1	fluconazole	2013-06-28	2013-07-02	4	1	Amphotercin B	2013-07-01	2013-07-15	2013-07-15	14	4	2
1	UC	64	27570466	6.283.912-0	2	1950-06-15	23602	786.733	65.5611	Elderly	2015-12-26	1	2		1	2	1	2	1	1	2	2	2	1	2	11	2016-01-07	C glabrata		2			1	fluconazole	1	1	1	anidulafungin	2016-01-12	2016-01-26	14	1	Fluconazole	2016-01-26	2016-02-09	2016-02-09	28	5	2
1	UC	242	22112507	4.665.408-0	1	1945-10-09	24368	812.267	67.6889	Elderly	2013-06-06	1	2		2	2	1	1	1	1	1	1	2	1	3	11	2013-06-17	C glabrata		2			2		1	2	1	fluconazole	2013-06-19	2013-06-21	2	1	caspofungin	2013-06-22	2013-06-27	2013-07-03	14	2	2
1	HPH	125	10306057	6.725.626-3	2	1951-08-31	23100	770	64.1667	Elderly	2015-10-12	2	1	2	2	2	2	1	2	2	2	2	2	2	1	18	2015-10-30	C glabrata		2			2		1	2	1	fluconazole	2015-11-06	2015-11-19	13	2				2015-11-19	13	7	2
1	Hosmil	197	H24	3.383.732-1	1	1931-01-18	30376	1012.53	84.3778	Elderly	2015-06-04	2	2		2	2	2	2	2	2	2	2	2	2	1	0	2015-06-04	C glabrata		2			2		1	2	1	fluconazole	2015-06-07	2015-06-08	1	1	anidulafungin	2015-06-08	2015-06-20	2015-06-20	13	3	1
1	HPH	131	12083405	23.479.773-5	1	2010-10-12	1856	61.8667	5.15556	Children	2015-10-06	2	2		2	2	1	2	2	1	1	2	2	1	3	62	2015-12-08	C glabrata	2	1	C glabrata	2015-12-10	2		1	2	1	fluconazole	2015-12-10	2015-12-29	19	2				2015-12-29	19	2	2
1	UC	246	22250581	18.485.245-4	2	1993-09-08	7142	238.067	19.8389	Adults	2013-04-29	1	2		2	1	1	2	2	1	1	1	2	1	3	71	2013-07-10	C glabrata		2			2		1	1	1	Caspofungin	2013-07-11	2013-08-01	20	2				2013-08-01	21	1	2
1	Hosmil	270	4738764	3.429.135-7	2	1936-07-10	28551	951.7	79.3083	Elderly	2015-10-30	2	1	1	1	2	2	1	2	2	2	2	2	2	1	1	2015-11-01	C glabrata		2			2		1	1	1	anidulafungin	2015-11-05	2015-11-11	6	1	itraconazole	2015-11-11	2015-11-18	2015-11-18	13	4	2
1	CSM	28	2552021	6.181.674-7	1	1951-02-16	22552	751.733	62.6444	Elderly	2013-08-28	2	1	1	2	2	2	2	2	2	2	2	1	1	1	40	2013-10-08	C glabrata		2			2		1	2	1	Caspofungin	2013-10-06	2013-10-15	9	2				2013-10-15	9	-2	1
1	CSM	344	3444240	8.375.720-5	1	1963-05-05	19187	639.567	53.2972	Adults	2016-08-22	1	2		2	1	2	2	2	2	2	2	2	1	1	0	2016-08-22	C glabrata		2			2		2	2	3										0	-42604	2
1	Hosmil	5	H 128	8.044.530-K	2	1958-12-06	19604	653.467	54.4556	Adults	2013-05-15	1	2		2	1	2	2	1	2	2	1	2	1	3	5	2013-05-20	C glabrata		2			2		1	1	1	anidulafungin	2013-05-21	2013-05-22	1	2				2013-05-22	1	1	1
1	HGF	35	1311026	4.127.072-1	2	1938-07-30	27092	903.067	75.2556	Elderly	2013-10-06	1	2		2	2	2	2	1	2	2	2	2	1	1	26	2013-11-02	C glabrata		2			2		1	2	2										0	-41580	1
1	HEGC	375	A-18-81	24.635.922-9	1	2014-06-14	184	6.13333	0.511111	Infants	2014-12-11	2	2		2	2	2	2	1	1	2	2	2	1	2	7	2014-12-18	C glabrata		2			2		1	2	1	anidulafungin	2014-12-23	2015-01-10	17	2			2015-01-10	2015-01-10	18	5	2
1	HEGC	136	A15-106	22.162.299-5	2	2006-07-19	3449	114.967	9.58056	Children	2015-12-14	1	1	1	1	1	2	2	1	2	1	2	2	1	2	64	2016-02-18	C guillermondi		2			1	Liposomal amphotericin	1	1	1	anidulafungin	2016-02-19	2016-02-29	10	1	Liposomal amphotericin	2016-02-02	2016-03-18	2016-03-18	28	1	2
1	HRR	24	170308	22.109.924-9	2	2006-05-04	2606	86.8667	7.23889	Children	2013-08-01	2	1	2	2	2	2	2	2	2	2	2	1	1	2	-1	2013-07-30	C guillermondi		2			1	amphotericin B + Caspofungin	1	2	1	liposomal amphotericin	2013-08-02	2013-08-15	13	1	caspofungin	2013-08-02	2013-08-04	2013-08-15	13	3	2
1	HEGC	313	A-12270036	22.445.994-7	1	2007-07-12	2325	77.5	6.45833	Children	2013-12-26	2	1	1	2	2	2	2	2	2	2	2	1	1	3	1	2013-12-27	C guillermondi	2	1	c spp	2013-12-30	2		1	2	1	liposomal amphotericin	2013-12-27	2014-01-12	15	1	Fluconazole	2014-01-13	2014-01-19	2014-01-19	23	0	2
1	HEGC	330	A30-43	25.000.000-6	2	2010-09-22	1332	44.4	3.7	Children	2014-05-19	2	1	2	2	2	2	2	2	1	2	2	2	1	2	15	2014-06-04	C guillermondi		2			1	anidulafungin	1	2	1	fluconazole	2014-06-04	2014-06-12	8	1				2014-06-12	8	0	2
1	HRR	182	286256	24.830.705-6	1	2014-12-18	24	0.8	0.0666667	Neonates	2014-12-30	1	2		1	1	2	2	1	1	1	2	2	1	1	12	2015-01-12	C guillermondi		2			2		1	2	1	Caspofungin	2015-01-12	2015-01-12	0	2				2015-01-12	0	0	1
1	UC	248	22571671	5.621.328-7	1	1946-05-12	24231	807.7	67.3083	Elderly	2013-08-21	2	1	1	2	1	2	2	2	2	1	2	1	1	3	12	2013-09-03	C inconspicua		2			1	fluconazole	1	1	1	Caspofungin	2013-09-04	2013-09-18	14	2				2013-09-18	14	1	2
1	HPH	185	11010548	12.015.403-6	2	1966-01-26	18275	609.167	50.7639	Adults	2016-10-19	1	2		2	1	2	2	1	2	2	1	2	1	1	12	2016-11-01	C krusei		2			2		1	2	1	amphotericin B	2016-11-05	2016-11-20	15	2				2016-11-20	15	4	2
1	UC	66	28165457	22.169.213-6	2	2006-07-27	3498	116.6	9.71667	Children	2016-04-15	2	2		2	2	2	2	2	2	2	2	1	1	2	0	2016-04-15	C krusei	2	1	C krusei	2016-04-18	1	voriconazole	1	2	1	Caspofungin	2016-04-16	2016-04-25	9	1	voriconazole	2016-04-25	2016-07-24	2016-07-24	99	1	2
1	HRR	2	135449	21.578.537-8	2	2004-05-24	3149	104.967	8.74722	Children	2013-02-17	2	1	1	2	2	2	2	2	2	2	2	1	1	2	6	2013-02-23	C krusei	2	1	C krusei	2013-02-24	1	fluconazole	1	2	1	amphotericin B	2013-02-25	2013-03-11	16	1	voriconazole	2013-03-11	2013-04-01	2013-04-01	35	2	2
1	HLCM	118	4473668	20.723.667-5	2	2001-02-27	4769	158.967	13.2472	Children	2014-05-21	1	1	1	2	2	2	2	1	2	1	1	1	1	2	5	2014-05-26	C krusei	1	1	C krusei	2016-05-30	2		1	1	1	anidulafungin	2014-05-26	2014-05-30	4	1	Amphotercin B	2014-05-30	2014-06-01	2014-06-01	6	0	1
1	HSBA	388		13.467.359-1	2	1978-07-16	13252	441.733	36.8111	Adults	2015-05-07	2	1	1	2	2	2	2	2	1	2	2	2			1	2015-05-08	C krusei		2			2		1	2	2											-42132	1
1	UC	275	24939910	5.623.124-2	2	1942-02-12	25805	860.167	71.6806	Elderly	2013-10-01	2	1	1	1	2	2	2	2	2	2	2	1	1	3	16	2013-10-17	C krusei		2			1	fluconazole	1	2	1	Caspofungin	2013-10-16	2013-10-19	3	2			2013-10-19	2013-10-19	3	-1	1
1	HRR	335	408200- 408201- 408202	25.138.393-6	1	2015-10-27	225	7.5	0.625	Infants	2016-01-11	2	2		2	1	2	2	2	1	1	2	2	1	3	151	2016-06-12	C lusitaniae		2			2		1	2	1	Caspofungin	2016-06-13	2016-06-27	14	2				2016-06-27	14	1	2
1	HEGC	382	A-13-176	24.835.293-3	1	2015-02-20	52	1.73333	0.144444	Infants	2015-03-21	1	2		1	2	2	2	1	2	2	2	2	1	3	21	2015-04-12	C lusitaniae		2			2		1	2	1	anidulafungin	2015-04-14	2015-05-26	42	1	Fluconazole	2015-05-26	2015-06-09	2015-06-09	56	2	2
1	HSJD	218	1505060860	24.938.790-8	1	2015-03-24	42	1.4	0.116667	Infants	2015-04-20	2	2		2	2	2	2	2	2	2	2	2	1	1	16	2015-05-06	C lusitaniae	2	1	C lusitaniae	2015-05-07	2		1	2	1	Caspofungin	2015-05-07	2015-05-17	10	1	Fluconazole	2015-05-18	2015-05-29	2015-05-29	22	1	2
1	HRR	183	286170	24.707.692-1	1	2014-08-06	155	5.16667	0.430556	Infants	2015-01-08	1	2		2	2	2	2	1	2	1	2	2	1	2	3	2015-01-11	C lusitaniae		2			2		1	2	1	Caspofungin	2015-01-14	2015-01-29	15	2				2015-01-29	15	3	2
1	HPH	208	4063007	25.634.900-0	1	2017-01-15	81	2.7	0.225	Infants	2017-04-06	1	2		1	2	2	2	1	1	1	2	2	1	2	0	2017-04-06	C lusitaniae		2			2		2	2	1	fluconazole	2017-04-07	2017-04-15	8	2				2017-04-15	8	1	2
1	UC	63	27617895	4.175.810-4	1	1945-07-18	25376	845.867	70.4889	Elderly	2015-12-28	1	1	1	1	2	2	2	1	2	2	2	1	1	3	16	2016-01-14	C lusitaniae		2			2		1	2	1	Caspofungin	2016-01-15	2016-01-21	6	3	Liposomal amphotericin + Caspofungin	2016-01-21	2016-02-05	2016-02-05	21	1	2
1	HRR	82	230816	24.373.794-k	2	2013-08-30	256	8.53333	0.711111	Infants	2014-05-02	2	2		1	2	2	2	2	1	1	2	2	1	2	14	2014-05-16	C lusitaniae		2			2		1	2	1	liposomal amphotericin	2014-05-18	2014-06-04	16	2				2014-06-04	17	2	2
1	HPH	164	7270166	24.790.511-1	1	2014-11-06	621	20.7	1.725	Infants	2016-07-05	2	2		2	2	1	2	2	1	1	2	2	1	1	22	2016-07-27	C lusitaniae		2			2		1	2	1	fluconazole	2016-07-28	2016-08-11	13	2				2016-08-11	14	1	2
1	CSM	254	3119664	7.362.527-0	2	1950-11-28	23293	776.433	64.7028	Elderly	2015-07-06	2	1	2	2	2	2	2	2	1	2	2	2	1	2	35	2015-08-11	C lusitaniae		2			2		1	1	1	anidulafungin + fluconazole	2015-08-11	2015-08-29	18	3			1900-01-02	2015-08-29	18	0	1
1	Hosmil	103	H 131	4.367.878-7	1	1943-09-05	25485	849.5	70.7917	Elderly	2014-06-11	1	1	2	1	2	1	2	1	1	2	2	2	1	2	9	2014-06-20	C lusitaniae		2			2		1	1	1	fluconazole	2014-06-20	2014-07-07	17	2				2014-07-07	17	0	2
1	CSM	173 uch	2896906	20.309.179-6	1	2000-03-02	5293	176.433	14.7028	Children	2014-11-06	2	1	1	2	2	2	2	2	2	2	2	1	1	2	9	2014-11-15	C lusitaniae		2			2		1	1	1	amphotericin B	2014-11-16	2014-11-19	3	1	anidulafungin	2014-11-19	2014-11-22	2014-11-22	6	1	1
1	UC	nueva	26509951	21.388.554-5	2	2003-09-16	4262	142.067	11.8389	Children	2015-07-18	1	2		2	1	1	2	1	1	1	1	1	1	2	0	2015-07-18	C lusitaniae	2	1	C lusitaniae	2015-07-20	1	caspofungin	1	1	1	Caspofungin	2015-07-19	2015-07-23	4	1	Liposomal amphotericin	2015-07-21	2015-07-23	2015-07-23	4	1	1
1	HGF	21	1307430	24.234.670-k	1	2013-04-03	99	3.3	0.275	Infants	2013-04-03	1	2		2	2	2	2	1	1	1	2	2	1	2	99	2013-07-12	C parapsilosis	2	1	C parapsilosis	2013-07-15	1	fluconazole	1	1	1	fluconazole	2013-07-13	2013-07-15	2	1	Amphotercin B	2013-07-15	2013-08-12	2013-08-12	30	1	2
1	HRR	81	227520	24.459.703-3	1	2013-11-21	161	5.36667	0.447222	Infants	2014-03-18	1	2		1	2	2	2	1	1	2	2	2	1	2	44	2014-05-02	C parapsilosis		2			2		1	2	1	Caspofungin	2014-05-02	2014-05-13	11	2				2014-05-13	11	0	2
1	HGF	343	1610006	25.507.361-3	2	2016-09-12	17	0.566667	0.0472222	Neonates	2016-09-12	1	2		2	2	2	2	1	2	1	2	2	1	1	17	2016-09-29	C parapsilosis	2	1	C parapsilosis	2016-10-01	2		1	2	1	fluconazole	2016-09-29	2016-10-01	2	1	Amphotercin B	2016-10-01	2016-10-19	2016-10-28	29	0	2
1	UC	263	23221501	5.681.436-1	1	1946-08-11	24614	820.467	68.3722	Elderly	2014-12-04	1	2		1	2	2	2	1	1	2	2	2	1	3	21	2014-12-25	C parapsilosis		2			2		1	2	1	fluconazole	2014-12-25	2015-01-08	13	2				2015-01-08	14	0	2
1	HPH	14	10140574	6.288.452-5	1	1949-10-03	23051	768.367	64.0306	Elderly	2013-09-17	2	2		1	2	2	2	2	2	2	2	2	2	1	27	2013-10-14	C parapsilosis		2			2		1	2	1	fluconazole	2013-10-18	2013-11-02	14	2				2013-11-02	15	4	2
1	HRR	339	420423	21.672.517-4	1	2004-10-03	4247	141.567	11.7972	Children	2016-07-14	1	2		1	2	2	2	1	1	1	2	2	1	2	6	2016-07-20	C parapsilosis		2			2		1	2	1	anidulafungin	2016-07-23	2016-07-25	2	1	Fluconazole	2016-07-25	2016-07-30	2016-07-30	7	3	2
1	UC	244	22173281	471.163-7	1	2013-06-20	6	0.2	0.0166667	Neonates	2013-06-26	1	2		1	1	2	2	1	2	1	2	2	1	3	0	2013-06-26	C parapsilosis	1	1	C parapsilosis	2013-06-30	2		1	2	1	amphotericin B	2013-06-27	2013-08-30	63	1	Fluconazole	2013-07-19	2013-09-10	2013-09-10	75	1	2
1	HPH	134	1206025	12.671.296-0	1	1974-06-26	14964	498.8	41.5667	Adults	2016-01-07	2	2		1	1	2	2	2	2	2	1	2	1	2	13	2016-01-20	C parapsilosis		2			2		1	2	1	fluconazole	2016-01-22	2016-01-29	7	2				2016-01-29	7	2	2
1	UC	279	25282999	5.869.678-1	1	1949-03-16	23866	795.533	66.2944	Elderly	2015-06-30	1	2		1	1	2	1	2	2	2	1	2	1	3	2	2015-07-02	C parapsilosis		2			2		1	2	1	fluconazole	2015-07-03	2015-07-25	22	1	Liposomal amphotericin	2015-07-25	2015-09-04	2015-09-04	63	1	2
1	CSM	128	2795454	4.617.144-6	1	1941-03-30	26389	879.633	73.3028	Elderly	2014-07-02	1	2		2	2	2	2	1	1	1	2	2	1	3	17	2014-07-19	C parapsilosis		2			1	anidulafungin	1	2	1	Caspofungin	2014-07-22	2014-08-13	21	2				2014-08-13	22	3	2
1	HRR	336	405050	20.966.274-4	2	2002-02-12	5149	171.633	14.3028	Children	2015-12-18	1	1	1	2	1	2	2	2	1	1	2	2	1	2	163	2016-06-01	C parapsilosis		2			2		1	2	1	liposomal amphotericin	2016-06-03	2016-07-03	30	2				2016-07-03	30	2	2
1	HPH	1	6180626	8.332.518-6	2	1958-07-02	19786	659.533	54.9611	Adults	2013-06-09	1	2		2	1	2	1	1	2	2	1	2	1	3	9	2013-06-18	C parapsilosis		2			2		1	1	1	amphotericin B	2013-06-21	2013-06-25	4	1	Fluconazole	2013-06-26	2013-07-11	2013-07-11	20	3	2
1	Hosmil	298	5062708	14.590.189-8	1	1976-04-02	14386	479.533	39.9611	Adults	2016-01-24	1	2		2	1	2	1	1	1	1	1	2	1	1	54	2016-03-18	C parapsilosis		2			1	anidulafungin	1	2	1	amphotericin B	2016-03-18	2016-03-20	2	1	Liposomal amphotericin	2016-03-21	2016-04-14	2016-05-01	44	0	2
1	UC	261	23118387	24.289.665-3	1	2013-05-29	186	6.2	0.516667	Infants	2013-12-05	1	2		2	2	1	2	2	1	1	2	2	1	3	0	2013-12-05	C parapsilosis	2	1	C parapsilosis	2013-12-06	1	caspofungin	1	1	1	amphotericin B	2013-12-05	2013-12-17	12	1	Fluconazole	2013-12-17	2013-12-23	2013-12-23	18	0	2
1	HSJD	152	1408111125	24.647.591-1	2	2014-06-09	62	2.06667	0.172222	Infants	2014-08-01	1	2		2	2	2	2	2	1	2	2	2	2	1	10	2014-08-11	C parapsilosis		2			2		1	2	1	liposomal amphotericin	2014-08-13	2014-08-20	7	1	caspofungin	2014-08-21	2014-08-30	2014-08-30	17	2	2
1	HPH	138	2247097	6.285.559-2	1	1951-08-12	23232	774.4	64.5333	Elderly	2016-02-16	2	2		1	1	2	1	2	2	2	2	2	1	2	8	2016-02-24	C parapsilosis		2			2		1	1	1	fluconazole	2016-02-27	2016-03-07	10	2				2016-03-07	9	3	2
1	HPH	28	3060508	8.122.832-9	1	1958-11-24	19902	663.4	55.2833	Adults	2013-11-20	2	2		2	2	2	1	2	1	1	2	2	1	1	106	2014-03-06	C parapsilosis		2			2		1	2	1	fluconazole	2014-03-07	2014-04-02	25	2				2014-04-02	26	1	2
1	HPH	189	11289933	4.700.620-1	1	1943-04-17	26501	883.367	73.6139	Elderly	2016-11-26	2	2		1	1	2	1	2	2	2	1	2	1	1	2	2016-11-28	C parapsilosis	1	1	C parapsilosis	2016-12-07	2		1	2	1	fluconazole	2016-11-29	2016-12-15	16	2				2016-12-15	16	1	2
1	HRR	3	154680- 154681- 154682	22.109.924-9	2	2006-05-04	2547	84.9	7.075	Children	2013-05-29	2	1	2	2	2	2	2	2	2	2	2	2	1	2	2	2013-05-31	C parapsilosis		2			2		2	2	1	amphotericin B	2013-05-31	2013-06-03	3	1	caspofungin	2013-06-03	2013-06-18	2013-06-18	18	0	2
1	Hosmil	297	5054294	4.291.467-3	2	1928-06-21	31585	1052.83	87.7361	Elderly	2016-03-15	1	2		1	1	2	2	2	2	2	1	2	1	3	1	2016-03-16	C parapsilosis		2			2		1	2	1	anidulafungin	2016-03-17	2016-03-18	1	1	Fluconazole	2016-03-18	2016-04-08	2016-04-08	22	1	2
1	HPH	11	10090546	4.594.791-2	2	1933-05-03	28966	965.533	80.4611	Elderly	2013-10-18	2	2		2	1	2	1	2	2	2	1	2	1	3	1	2013-10-19	C parapsilosis		2			2		2	2	1	fluconazole	2013-10-18	2013-11-13	25	2				2013-12-17	60	-1	2
1	HPH	198 UC	1016011	7.884.226-1	1	1954-05-14	22547	751.567	62.6306	Elderly	2016-10-18	2	2		1	2	2	2	2	2	2	2	2	1	2	73	2017-01-01	C parapsilosis		2			2		1	2	1	fluconazole	2017-01-03	2017-01-14	11	2				2017-01-14	11	2	2
1	HPH	139	3269805	4.700.620-1	1	1943-04-17	26259	875.3	72.9417	Elderly	2016-03-26	2	2		1	1	2	1	2	2	2	1	2	1	3	0	2016-03-26	C parapsilosis		2			2		2	2	1	fluconazole	2016-03-28	2016-04-10	12	2				2016-04-10	13	2	2
1	HPM	248	H978	7.294.539-5	1	1953-08-15	22910	763.667	63.6389	Elderly	2017-04-05	2	2		2	1	2	2	2	2	2	1	2	1	2	0	2017-04-05	c parapsilosis		2			2		2	2	1	fluconazole	2017-04-06	2017-04-20	14	2				2017-04-20	14	1	2
1	HPH	172	9159721	6.951.425-1	1	1952-09-01	23054	768.467	64.0389	Elderly	2016-09-15	2	2		2	1	2	1	2	1	2	1	2	1	2	0	2016-09-15	C parapsilosis		2			2		2	2	1	fluconazole	2016-09-20	2016-10-05	15	2				2016-10-05	15	5	2
1	HPM	239	H1254	9.648.000-8	2	1964-11-16	18887	629.567	52.4639	Adults	2017-05-03	2	2		1	1	2	2	2	2	2	1	2	1	2	0	2017-05-03	c parapsilosis		2			2		2	2	1	fluconazole	2017-05-04	2017-05-25	21	2				2017-05-25	21	1	2
1	HPH	5	7039843	4.181.046-7	1	1940-03-25	26379	879.3	73.275	Elderly	2013-07-03	2	2		2	1	2	1	2	2	2	1	2	1	1	1	2013-07-04	C parapsilosis		2			2		2	2	1	fluconazole	2013-07-06	2013-07-20	14	2				2013-07-20	14	2	2
1	HPH	12	10110349	4.596.145-1	1	1940-01-29	26522	884.067	73.6722	Elderly	2013-10-01	2	2		2	1	2	2	2	2	2	1	2	1	2	0	2013-10-01	C parapsilosis		2			2		2	2	1	fluconazole	2013-10-03	2013-10-21	18	3	Amphotercin B	2013-10-17	2013-10-21	2013-10-21	18	2	1
1	UC	nueva	28183764	9.921.010-9	1	1966-02-02	18078	602.6	50.2167	Adults	2016-03-08	1	1	1	2	2	2	2	1	2	2	2	1	1	3	42	2016-04-20	C parapsilosis		2			2		1	2	1	Caspofungin	2016-04-20	2016-05-06	16	2				2016-05-06	16	0	1
1	Hosmil	102	H178	8.272.200-9	2	1953-03-01	22049	734.967	61.2472	Elderly	2014-04-25	1	2		1	1	2	2	1	1	3	1	2	1	3	35	2014-05-30	C parapsilosis		2			2		1	1	1	anidulafungin	2014-06-01	2014-06-16	15	2				2014-06-16	15	2	1
1	UC	284	26006510	4.771.202-5	1	1946-10-25	24659	821.967	68.4972	Elderly	2015-04-24	2	2		1	1	2	1	2	2	2	1	2	1	3	0	2015-04-24	C parapsilosis		2			2		2	2	1	fluconazole	2015-04-25	2015-05-09	14	2				2015-05-09	14	1	2
1	HPH	104	7029654	5.472.015-7	2	1944-07-30	25532	851.067	70.9222	Elderly	2015-07-02	2	2		2	1	2	2	2	2	2	1	2	1	4	0	2015-07-02	C parapsilosis		2			2		2	2	1	fluconazole	2015-07-05	2015-07-20	15	2				2015-07-20	15	3	2
1	HPH	6	8230685	9.671.876-4	2	1954-04-22	21361	712.033	59.3361	Adults	2013-08-22	1	2		2	1	2	1	2	1	2	1	2	1	3	1	2013-08-23	C parapsilosis		2			2		1	2	1	fluconazole	2013-08-23	2013-09-09	16	1	Amphotercin B	2013-09-08	2013-09-09	2013-09-09	17	0	1
1	UC	282	25597908	11.367.534-9	1	1969-07-27	16394	546.467	45.5389	Adults	2015-02-11	2	2		1	1	2	2	2	2	2	1	2	1	3	0	2015-02-11	C parapsilosis		2			2		2	2	1	Caspofungin	2015-02-13	2015-02-16	3	1	Fluconazole	2015-02-17	2017-02-27	2015-02-27	14	2	2
1	HPM	234	H712	10.349.226-2	2	1963-02-05	19477	649.233	54.1028	Adults	2017-03-11	2	2		2	1	2	1	2	2	2	1	2	1	2	1	2017-03-12	c parapsilosis		2			2		1	2	1	fluconazole	2017-03-16	2017-04-03	17	2				2017-04-03	18	4	2
1	HSBA	316	146000979	5.373.718-8	1	1944-09-08	24994	833.133	69.4278	Elderly	2013-01-24	2	2		1	1	2	1	2	1	2	1	2	??	??	378	2014-02-12	C parapsilosis		2			2		1	2	1	anidulafungin	2014-02-18	2014-02-18	0	1	Fluconazole	2014-02-19	2014-02-27	2014-02-27	9	6	2
1	HPM	235	H822	13.970.281-6	1	1980-10-08	13124	437.467	36.4556	Adults	2017-03-21	2	2		2	1	2	2	2	2	2	1	2	1	2	1	2017-03-22	c parapsilosis		2			2		2	2	1	fluconazole	2017-03-23	2017-04-06	13	2				2017-04-06	14	1	2
1	HPM	246	H743	9.132.629-9	2	1959-12-09	20616	687.2	57.2667	Adults	2017-03-15	2	2		2	1	2	1	2	1	2	1	2	??	??	0	2017-03-15	c parapsilosis		2			2		2	2	1	fluconazole	2017-03-16	2017-03-30	14	2				2017-03-30	14	1	2
1	HEGC	325	A-12-10	24.198.155-k	1	2013-02-13	419	13.9667	1.16389	Infants	2014-03-09	2	1	2	2	2	2	2	2	1	2	2	2	1	1	33	2014-04-12	C parapsilosis		2			1	Liposomal amphotericin	1	2	1	liposomal amphotericin	2014-04-04	2014-04-23	19	1	anidulafungin	2014-04-19	2014-04-23	2014-04-23	19	-8	1
1	HPH	141	5030681	6.570.836-1	1	1954-03-06	22377	745.9	62.1583	Elderly	2016-05-03	2	2		2	1	2	1	2	2	2	2	2	1	3	0	2016-05-03	C parapsilosis		2			2		2	1	1	fluconazole	2016-05-07	2016-05-16	9	2				2016-05-16	9	4	1
1	HPH	33	5126060	4.817.960-6	2	1938-11-10	27182	906.067	75.5056	Elderly	2014-03-23	2	1	2	1	1	2	1	2	1	2	1	2	1	3	49	2014-05-12	C parapsilosis		2			2		1	1	1	fluconazole	2014-05-14	2014-05-26	12	2				2014-05-26	12	2	1
1	HLCM	119	4482954	24.638.816-4	2	2014-06-02	18	0.6	0.05	Neonates	2014-06-11	1	2		1	2	2	2	1	1	1	2	2	1	3	9	2014-06-20	C parapsilosis	2	1	C parapsilosis	2014-06-22	2		1	1	1	fluconazole	2014-06-24	2014-07-08	14	2				2014-07-08	14	4	2
1	Hosmil	177	H 3958545	3.664.670-5	1	1937-04-15	27978	932.6	77.7167	Elderly	2015-01-03	2	2		1	1	2	1	2	2	2	1	2	1	3	0	2015-01-03	C parapsilosis		2			2		1	1	1	anidulafungin	2015-01-06	2015-01-12	6	1	Fluconazole	2015-01-13	2015-01-21	2015-01-21	15	3	2
1	UC	287	26246338	6.654.845-7	2	1953-11-02	22172	739.067	61.5889	Elderly	2015-05-26	1	2		1	2	2	2	2	2	2	2	1	1	3	8	2015-06-04	C parapsilosis		2			2		1	1	1	Caspofungin	2015-06-05	2015-06-09	4	1	Fluconazole	2015-06-09	2015-06-12	2015-06-17	12	1	1
1	UC	276	25052421	15.913.247-1	2	1984-12-05	10770	359	29.9167	Adults	2014-09-09	1	2		1	1	2	2	1	1	1	1	2	1	3	56	2014-11-05	C parapsilosis		2			2		1	2	1	Caspofungin	2014-11-05	2014-11-07	2	1	voriconazole	2014-11-07	2014-11-10	2014-11-18	13	0	1
1	HPH	31	4129981	5.395.152-K	1	1949-01-01	23501	783.367	65.2806	Elderly	2014-04-11	2	2		1	1	2	1	2	2	2	1	2	1	2	1	2014-04-12	C parapsilosis		2			1	fluconazole	1	2	1	fluconazole	2014-04-15	2014-04-24	9	2				2014-04-24	9	3	2
1	Hosmil	12	H 189	5.454.061-2	2	1937-10-31	27238	907.933	75.6611	Elderly	2013-06-27	2	2		1	2	2	1	2	2	2	1	2	1	2	1	2013-06-28	C parapsilosis		2			2		2	2	1	fluconazole	2013-07-09	2013-07-19	10	2				2013-07-19	10	11	2
1	HPH	25	2210599	10.268.242-4	1	1964-08-12	17829	594.3	49.525	Adults	2014-02-18	2	2		2	1	1	2	2	2	2	1	2	1	2	3	2014-02-21	C parapsilosis		2			2		1	2	1	fluconazole	2014-02-24	2014-03-05	11	2				2014-03-05	9	3	2
1	HPH	165	7279844	15.775.239-1	1	1983-06-29	11908	396.933	33.0778	Adults	2016-07-27	2	2		2	1	2	2	2	2	2	1	2	1	1	0	2016-07-27	C parapsilosis		2			2		2	2	1	fluconazole	2016-07-28	2016-08-13	15	2				2016-08-13	16	1	2
1	UC	nueva	27256477	6.158.096-4	1	1949-02-18	24024	800.8	66.7333	Elderly	2015-11-11	2	2		1	1	2	2	2	2	2	1	2	1	3	1	2015-11-12	C parapsilosis		2			2		2	2	1	anidulafungin	2015-11-14	2015-11-20	6	1	Fluconazole	2015-11-20	2015-11-28	2015-11-28	14	2	2
1	HPH	226 uc	5199029	6.557.938-3	2	1950-01-03	24256	808.533	67.3778	Elderly	2017-05-18	2	2		2	1	2	2	2	1	2	1	2	1	2	1	2017-05-19	C parapsilosis		2			2		1	2	1	fluconazole	2017-05-21	2017-06-01	10	2				2017-06-01	11	2	2
1	HPM	237	H909	19.030.610-0	1	1993-02-13	8717	290.567	24.2139	Adults	2017-04-29	2	2		2	1	2	1	2	2	2	1	2	1	2	1	2017-04-30	c parapsilosis		2			2		1	2	1	fluconazole	2017-05-02	2017-05-16	14	2				2017-05-16	14	2	2
1	HSR	240	673838-7	24.587.494-4	2	2014-04-01	464	15.4667	1.28889	Infants	2015-01-23	2	2		2	1	1	2	1	1	1	1	2	1	3	172	2015-07-15	C parapsilosis		2			1	Liposomal amphotericin	1	1	1	liposomal amphotericin	2015-07-17	2015-07-23	6	2				2015-07-23	6	2	1
1	UC	270	24454199	8.129.646-4	1	1958-04-30	20249	674.967	56.2472	Adults	2014-07-29	2	1	2	2	2	2	1	2	2	2	2	2	1	3	0	2014-07-29	C parapsilosis		2			2		2	2	1	anidulafungin	2014-07-30	2014-07-31	0	1	Fluconazole	2014-07-31	2014-08-13	2014-08-13	14	1	2
1	UC	264	23225575	5.402.877-6	1	1945-08-25	24600	820	68.3333	Elderly	2013-12-24	2	2		2	1	2	2	2	2	2	1	2	1	3	1	2013-12-25	C parapsilosis		2			2		1	2	1	fluconazole	2013-12-25	2014-01-08	13	2				2014-01-08	14	0	2
1	CSM	314	3313215	6.555.814-9	2	1955-06-07	21887	729.567	60.7972	Elderly	2016-03-25	2	2		0	1	0	1	2	2	2	1	2	1	2	-1	2016-03-24	C parapsilosis		2			2		2	2	1	fluconazole	2016-05-26	2016-06-09	13	2				2016-06-09	14	63	2
1	CSM	309	3145922	6.363.779-3	2	1951-12-03	22952	765.067	63.7556	Elderly	2015-09-04	2	2		2	1	2	2	2	2	2	1	2	1	3	1	2015-09-05	C parapsilosis		2			2		2	2	1	fluconazole	2015-09-06	2015-09-20	14	2				2015-09-20	14	1	2
1	HPM	233	H695	5.041.557-0	2	1946-09-11	25380	846	70.5	Elderly	2017-03-10	2	2		1	1	2	2	2	2	2	1	2	1	3	1	2017-03-11	c parapsilosis		2			2		2	2	1	fluconazole	2017-03-12	2017-03-31	19	2				2017-03-31	19	1	2
1	UC	245	22186314	8.615.564-8	2	1959-07-17	19421	647.367	53.9472	Adults	2013-05-31	1	2		2	1	2	2	1	1	1	1	2	1	3	28	2013-06-28	C parapsilosis		2			2		1	2	1	Caspofungin	2013-06-28	2013-07-05	7	2				2013-07-05	7	0	1
1	UC	nueva	27644946	24.237.859-8	2	2013-04-03	1005	33.5	2.79167	Children	2016-01-19	2	2		2	2	2	2	2	2	1	2	2	1	2	-1	2016-01-18	C parapsilosis	2	1	C parapsilosis	2016-01-19	2		1	2	1	Caspofungin	2016-01-19	2016-01-25	6	1	Fluconazole	2016-01-25	2016-02-03	2016-02-03	15	1	2
1	HPH	126	11090695	5.472.015-7	2	1944-07-30	25659	855.3	71.275	Elderly	2015-11-06	2	2		2	1	2	2	2	2	2	1	2	1	3	3	2015-11-09	C parapsilosis		2			2		2	2	1	fluconazole	2015-11-11	2015-11-16	5	2				2015-11-16	5	2	1
1	Temuco	122	15505799	9.070.889-9	2	1957-06-30	20964	698.8	58.2333	Adults	2015-08-17	2	1	2	2	2	2	2	2	1	1	2	2	1		37	2015-09-24	c parapsilosis		2			1	fluconazole	1	2	1	fluconazole	2015-09-24	2015-09-29	5	2				2015-09-29	5	0	2
1	Hosmil	32	H 4	7.472.729-8	2	1957-09-22	20199	673.3	56.1083	Adults	2013-11-01	2	2		2	1	2	1	2	2	2	1	2	1	2	0	2013-11-01	C parapsilosis		2			2		1	1	1	fluconazole	2013-11-03	2013-11-04	1	1	anidulafungin	2013-11-04	2013-11-07	2013-11-07	4	2	2
1	UC	250	22701623	5.437.140-3	2	1947-06-01	23876	795.867	66.3222	Elderly	2013-09-27	2	2		1	1	2	1	2	2	2	2	2	2	1	0	2013-09-27	C parapsilosis		2			2		2	2	1	Caspofungin	2013-09-29	2013-10-01	2	2				2013-10-01	2	2	1
1	HPH	7	7259871	3.365.749-8	2	1929-08-08	30227	1007.57	83.9639	Elderly	2013-07-24	2	2		2	1	2	1	2	2	2	1	2	1	1	1	2013-07-25	C parapsilosis		2			2		2	2	2										0	-41480	1
1	HSBA	314	146000440	4.751.944-6	2	1941-04-04	26204	873.467	72.7889	Elderly	2014-01-18	1	2		1	1	2	1	1	2	2	1	2	??	??	0	2014-01-18	C parapsilosis		2			2		1	2	1	amphotericin B	2014-01-18	2014-01-20	2	2				2014-01-20	2	0	1
1	HPH		4249753	12.147.325-9	1	1964-05-06	19068	635.6	52.9667	Adults	2017-04-24	2	2		1	1	2	1	2	2	2	1	2	1	1	0	2017-04-24	C parapsilosis		2			2		1	2	2										0	-42849	1
1	HPH	2	6256044	4.364.161-1	1	1934-12-01	28284	942.8	78.5667	Elderly	2013-06-19	2	2		2	1	2	1	2	1	2	1	2	1	1	6	2013-06-25	C parapsilosis		2			2		2	2	2										0	-41450	1
1	HPH	197	12209526	11.198.695-9	2	1967-04-25	17875	595.833	49.6528	Adults	2016-12-20	2	2		1	1	2	2	2	2	2	1	2	1	2	0	2016-12-20	C parapsilosis		2			2		2	2	??									??	#VALUE!	-42724	2
1	HEGC	137	A16-26	24.699.823-K	1	2014-07-29	556	18.5333	1.54444	Infants	2016-01-08	1	2		2	2	2	2	1	1	1	2	2	1	3	37	2016-02-15	C parapsilosis		2			2		1	2	1	anidulafungin	2016-02-16	2016-03-01	15	2				2016-03-01	14	1	2
1	CSM	375	3516829	4.617.144-6	1	1941-03-30	27223	907.433	75.6194	Elderly	2016-11-13	1	2		2	1	2	2	2	2	2	2	2	2	1	0	2016-11-13	C parapsilosis		2			2		2	2	1	fluconazole	2016-11-13								-42687	0	2
1	HPM	236	H895	7.347.695-k	2	1944-08-22	26143	871.433	72.6194	Elderly	2017-03-29	2	2		2	1	2	1	2	2	2	1	2	1	3	6	2017-04-05	c parapsilosis		2			2		2	2	1	fluconazole	2017-03-31	2017-04-14	14	2				2017-04-14	14	-5	2
1	UC	257	23965266	24.271.457-1	2	2013-05-09	183	6.1	0.508333	Infants	2013-11-12	1	2		2	2	2	2	1	2	1	2	2	1	2	0	2013-11-12	C pelliculosa		2			2		1	1	1	Caspofungin	2013-11-13	2013-11-18	5	1	Fluconazole	2013-11-18	2013-11-28	2013-11-28	15	1	2
1	HRR	27	185620- 185621	24.279.052-9	2	2013-05-08	145	4.83333	0.402778	Infants	2013-09-26	1	2		2	1	2	2	2	2	2	2	2	1	2	7	2013-10-03	C pelliculosa		2			1	caspofungin	1	1	1	Caspofungin	2013-10-08	2013-10-24	16	2				2013-10-24	16	5	2
1	UC	256	22908862	24.136.259-0	1	05-12-2012	327	10.9	0.908333	Infants	2013-11-02	1	2		2	2	1	2	1	1	1	2	2	1	3	0	2013-11-02	C pelliculosa	2	1	C pelliculosa	2013-11-03	1	caspofungin	1	1	1	fluconazole	2013-11-02	2013-11-03	1	1	caspofungin	2013-11-03	2013-11-17	2013-11-17	15	0	2
1	UC	61	27421936	20.542.959-K	2	2000-08-18	5512	183.733	15.3111	Children	2015-12-10	1	2		2	2	2	2	2	1	2	1	2	1	3	0	2015-12-10	C pelliculosa	2	1	C pelliculosa	2015-12-11	2		1	2	1	Caspofungin	2015-12-11	2015-12-28	17	3	Liposomal amphotericin	2015-12-11	2015-12-18	2015-12-28	17	1	2
1	UC	281	25609810	24.136.426-7	1	2012-12-10	784	26.1333	2.17778	Children	2015-02-14	1	2		1	2	2	2	2	1	2	2	2	1	2	0	2015-02-14	C pelliculosa	2	1	C pelliculosa	2015-02-17	2		2	2	1	Caspofungin	2015-02-16	2015-03-12	26	2				2015-03-12	24	2	2
1	UC	58	27126419	25.087.379-4	1	2015-08-26	57	1.9	0.158333	Infants	2015-10-23	1	2		2	2	1	2	1	2	1	2	2	1	3	0	2015-10-23	C pelliculosa		2			1	lipid amphotericin b	1	2	1	anidulafungin	2015-10-25	2015-10-30	5	2				2015-10-30	5	2	1
1	HGF	306	1601126	6.885.923-9	1	1953-06-17	22527	750.9	62.575	Elderly	2016-01-14	2	2		2	1	2	2	2	2	2	1	2	1	2	0	2016-01-14	C pelliculosa		2			2		2	2	1	Caspofungin	2016-01-14	2016-01-15	1	1	Fluconazole	2016-01-15	2016-01-22	2016-01-22	8	0	2
1	UC	nueva	26943969	25.088.293-9	2	2015-08-28	26	0.866667	0.0722222	Neonates	2015-09-24	1	2		1	1	1	2	1	2	1	2	2	1	3	0	2015-09-24	C pelliculosa		2			2		1	2	1	Caspofungin	2015-09-24	2015-10-06	12	2				2015-10-06	12	0	2
1	HEGC	315	A129-119	21.330.511-5	1	2003-01-16	3973	132.433	11.0361	Children	2014-01-15	1	2		2	2	2	2	2	2	2	2	2	2	1	14	2014-01-29	C tropicalis		2			2		1	2	1	anidulafungin	2014-01-31	2014-02-07	7	1	Fluconazole	2014-02-08	2014-02-21	2014-02-21	21	2	2
1	HEGC	305	A17-42	19.158.322-1	1	2000-11-27	4609	153.633	12.8028	Children	2013-08-20	1	1	2	1	1	2	2	1	1	1	1	1	1	3	26	2013-09-16	C tropicalis		2			2		1	2	1	anidulafungin	2013-09-19	2013-10-01	12	1	Liposomal amphotericin	2013-09-24	2013-10-17	2013-10-17	28	3	2
1	HLCM	120	4391566	24.340.747-8	1	2013-07-24	109	3.63333	0.302778	Infants	2013-10-28	2	2		2	2	2	2	2	2	2	2	2	1	3	15	2013-11-13	C tropicalis		2			2		1	2	1	anidulafungin	2013-11-14	2013-11-21	7	2				2013-11-21	7	1	2
1	UC	285	26036182	3812994-5	1	1937-03-20	28119	937.3	78.1083	Elderly	2015-04-29	2	2		1	1	2	1	2	1	2	2	2	2	1	0	2015-04-29	C tropicalis		2			2		1	2	1	Caspofungin	2015-05-01	2015-05-04	3	1	Fluconazole	2015-05-05	2015-05-15	2015-05-15	14	2	2
1	HGF	199	1502048	24.807.835-9	2	2014-11-25	67	2.23333	0.186111	Infants	2014-12-16	2	1	1	2	2	2	2	2	2	2	2	1	1	1	46	2015-02-02	C tropicalis		2			1	fluconazole	1	1	1	Caspofungin	2015-02-02	2015-04-02	60	2				2015-04-02	59	0	2
1	HEGC	116	A12-11	24.877.661-7	1	2015-01-23	229	7.63333	0.636111	Infants	2015-07-30	2	1	2	2	2	2	2	2	1	2	2	2	1	2	42	2015-09-12	C tropicalis		2			2		1	1	1	anidulafungin	2015-09-14	2015-10-15	31	2				2015-10-15	31	2	2
1	HPH	8	8299808	4.441.134-2	1	1940-03-29	26430	881	73.4167	Elderly	2013-08-28	1	2		2	1	2	1	2	2	2	2	2	2	1	1	2013-08-29	C tropicalis		2			2		2	2	1	fluconazole	2013-08-30	2013-08-31	0	1	Amphotercin B	2013-08-31	2013-09-15	2013-09-15	16	1	2
1	UC	288	25687317	9.320.829-3	1	1951-09-27	22841	761.367	63.4472	Elderly	2015-02-17	1	2		2	2	2	1	1	1	2	2	2	1	3	21	2015-03-08	C tropicalis	1	1	C tropicalis	2015-03-16	2		1	2	1	Caspofungin	2015-03-04	2015-03-11	7	1	Fluconazole	2015-03-11	2015-03-25	2015-03-25	21	-4	2
1	HSJD	112	1407011207	24.096.878-9	2	2012-10-22	609	20.3	1.69167	Infants	2014-06-16	2	1	1	2	2	2	2	2	2	1	2	1	1	1	15	2014-07-01	C tropicalis	1	1	C tropicalis	2017-07-09	2		1	1	1	liposomal amphotericin	2014-07-02	2014-07-10	8	1	caspofungin	2014-07-11	2014-07-28	2014-07-28	26	1	2
1	HPH	39	6093730	20.814.326-3	1	2002-01-21	4450	148.333	12.3611	Children	2014-06-01	2	2		1	2	2	2	2	2	2	2	2	1	1	0	2014-06-01	C tropicalis	1	1	C tropicalis	2014-06-09	2		1	2	1	fluconazole	2014-06-10	2014-06-23	13	2				2014-06-23	13	9	2
1	UC	266	23781918	2.638.614-4	2	1936-07-26	27971	932.367	77.6972	Elderly	2014-03-23	1	2		2	2	2	2	2	1	1	2	2	1	3	14	2014-04-07	C tropicalis		2			2		1	1	1	Caspofungin	2014-04-08	2014-04-12	4	1	Fluconazole	2014-04-12	2014-04-22	2014-04-22	14	1	2
1	HSBA	331	146003197	4.569.835-1	1	1940-12-01	26467	882.233	73.5194	Elderly	2014-05-21	2	3		1	1	2	1	2	1	2	1	2	??	??	17	2014-06-08	C tropicalis		2			2		1	2	1	fluconazole	2014-06-13	2014-06-26	13	2				2014-06-26	13	5	1
1	UC	293	26176623	24.271.721-K	1	2013-05-09	735	24.5	2.04167	Children	2015-05-24	2	1	1	2	2	2	2	2	2	2	2	1	1	2	0	2015-05-24	C tropicalis		2			2		1	2	1	Caspofungin	2015-05-25	2015-06-10	15	2				2015-06-10	16	1	2
1	Hosmil	66	H126	3.693.437-9	1	1933-09-29	28972	965.733	80.4778	Elderly	2014-03-21	2	1	2	2	2	2	2	2	1	2	2	2	2	1	0	2014-03-21	C tropicalis		2			1	fluconazole	1	2	1	anidulafungin	2014-03-23	2014-03-28	5	2				2014-03-28	5	2	1
1	UC	258	22969507	4.712.499-9	1	1943-03-03	25447	848.233	70.6861	Elderly	2013-11-04	2	2		1	2	2	2	2	2	2	2	2	1	3	6	2013-11-10	C tropicalis		2			2		1	2	1	fluconazole	2013-11-11	2013-11-16	5	2				2013-11-16	5	1	2
1	CSM	25	PACIENTE N°3	6.744.574-0	2	1953-11-03	21539	717.967	59.8306	Adults	2013-09-03	2	2		2	2	1	1	2	2	2	2	2	2	1	-1	2013-09-02	C tropicalis		2			2		2	2	1	fluconazole	2013-09-05	2013-09-10	5	1	anidulafungin	2013-09-10	2013-09-19	2013-09-19	14	3	2
1	CSM	230	3082935	21.892.573-1	1	2005-07-26	3574	119.133	9.92778	Children	2015-06-18	2	1	1	2	2	2	2	2	2	2	2	1	1	2	12	2015-06-30	C tropicalis		2			2		1	1	1	amphotericin B + caspofungin	2015-06-30	2015-07-09	9	3						0	2
1	HSBA	373	146008055	20.226.936-2	1	1999-11-23	5420	180.667	15.0556	Children	2014-12-02	1	1	1	1	2	1	2	2	2	2	2	1	??	??	11	2014-12-13	C tropicalis	2	1	C tropicalis	2014-12-16	2		1	2	1	amphotericin B	2014-12-14	2014-12-19	5	1	Fluconazole	2014-12-19	2014-12-21	2014-12-21	7	1	1
1	HSBA	379	156000795	19.996.103-9	1	1998-10-07	5886	196.2	16.35	Children	2015-02-13	1	1	1	2	1	2	2	1	2	2	2	1	??	??	0	2015-02-13	C tropicalis	2	1	C tropicalis	2015-02-15	2		1	1	1	Caspofungin	2015-02-15	2015-02-21	6	2				2015-02-21	6	2	1
1	HEGC	391	A10-138	23.334.846-5	1	2010-05-24	1816	60.5333	5.04444	Children	2015-06-06	1	1	1	1	1	2	2	1	2	1	1	1	1	2	4	2015-06-10	C tropicalis		2			2		1	1	1	anidulafungin	2015-06-11	2015-06-12	1	1	Liposomal amphotericin	2015-06-12	2015-06-15	2015-06-15	4	1	1
1	HGF	153	1408213	5.510.612-6	2	1947-10-18	24053	801.767	66.8139	Elderly	2014-07-28	1	2		2	2	2	2	2	1	1	2	2	1	1	13	2014-08-11	C tropicalis		2			2		1	2	1	Caspofungin	2014-08-13	2014-08-16	3	2				2014-08-16	3	2	1
1	HSBA	327	146002567	4.667.368-9	2	1940-07-21	26565	885.5	73.7917	Elderly	2014-04-02	2	??	??	??	??	??	??	??	??	??	??	??	??	??	34	2014-05-06	C tropicalis		2			??	??	??	??	??	??	??	??		??	??	??	??	??			1
1	HRR	26	184539- 184538	23.956.209-4	2	2012-05-13	495	16.5	1.375	Infants	2013-09-18	1	2		1	2	2	2	1	1	2	2	2	1	2	10	2013-09-28	C tropicalis		2			2		1	2	1	Caspofungin	2013-09-21	2013-09-29	8	2				2013-09-29	8	-7	1
1	HPH	140	4143724	24.986.037-9	1	2015-05-15	329	10.9667	0.913889	Infants	2015-10-05	2	2		2	2	1	2	2	2	1	2	1	1	3	189	2016-04-14	C tropicalis	2	1	C tropicalis	2016-04-15	2		1	2	1	Caspofungin	2016-04-14	2016-04-18	4	1	Fluconazole	2016-04-19	2016-04-29	2016-04-29	15	0	2
1	HPH	184	10193716	24.986.037-9	1	2015-05-15	514	17.1333	1.42778	Infants	2015-10-05	2	2		2	2	1	2	2	2	1	2	1	1	3	374	2016-10-19	C tropicalis		2			2		1	2	??										0		2
1	Hosmil	298	5062708	14.590.189-8	1	1976-04-02	14339	477.967	39.8306	Adults	2016-01-24	1	2		2	1	2	1	1	1	1	1	2	1	2	7	2016-02-01	C glabrata		2			2		1	2	1	anidulafungin	2016-01-31	2016-02-08	8	2				2016-02-08	8	-1	2
1	HSJO			24.811.556-4	1	2014-11-27	28	0.933333	0.0777778	Neonates	2014-11-27	1	2		2	2	2	2	1	1	1	2	2	2	1	28	2014-12-25	C albicans		2			2		1	2	1	amphotericin B	2014-12-26	2015-02-05	39	1	Fluconazole	2015-02-06	2015-02-24	2015-03-17	81	1	2
1	HSJO			25.710.632-2	2	2017-03-20	50	1.66667	0.138889	Infants	2017-03-20	1	2		2	2	2	2	2	1	1	2	2	1	3	50	2017-05-10	C lusitaniae		2			1	amphotericin B	1	2	1	amphotericin B	2017-05-12	2017-06-01	19	2				2017-06-01	20	2	2
1	HSJO			24.495.324-7	1	2013-12-30	10	0.333333	0.0277778	Neonates	2013-12-30	1	2		2	2	2	2	1	1	1	2	2	1	2	10	2014-01-10	C parapsilosis		2			2		1	2	1	amphotericin B	2014-01-12	2014-01-25	13	2				2014-01-25	13	2	2
1	HSJO			25.757.168-8	1	2017-05-04	5	0.166667	0.0138889	Neonates	2017-05-04	1	2		2	2	2	2	1	1	1	2	2	1	2	5	2017-05-09	C lusitaniae	1	1	C lusitaniae	2017-05-13	2		1	2	1	amphotericin B	2017-05-09	2017-06-21	42	3	caspofungin	2017-05-20	2017-06-21	2017-06-21	43	0	2
1	HSJO			24.556.597-6	2	2014-03-05	0	0	0	Neonates	2014-03-05	2	2		2	2	2	2	2	1	2	2	2	2	1	0	2014-03-05	C albicans		2			2		2	2	1	fluconazole	2014-03-05	2014-03-06	1	1	Amphotercin B	2014-03-06	2014-03-20	2014-03-20	15	0	2
1	HRR	??	232281	20.600.014-7	1	2000-10-24	4889	162.967	13.5806	Children	2013-03-06	2	2		2	2	2	2	2	1	1	2	2	1	2	437	2014-05-23	C famata		2			1	fluconazole	1	2	1	liposomal amphotericin	2014-05-28	2014-06-06	8	2				2014-06-06	9	5	2
1	HGF	413	1612566	25.593.509-7	2	2016-12-10	16	0.533333	0.0444444	Neonates	2016-12-10	1	2		2	2	2	2	1	2	1	2	2	1	1	16	2016-12-26	C parapsilosis	1	1	C parapsilosis	2017-01-05	2		1	2	1	amphotericin B	2016-12-27	2017-01-26	29	2				2017-01-26	30	1	2
1	HSJD	381	1610100518	25.514.292-5	1	2016-09-20	20	0.666667	0.0555556	Neonates	2016-09-20	1	2		1	2	1	2	1	1	1	2	2	1	1	20	2016-10-10	C parapsilosis		2			1	fluconazole	1	2	1	amphotericin B	2016-10-12	2016-12-06	54	2				2016-12-06	55	2	2
1	HBLT-HEGC		158030126	25.017.087-4	2	2015-06-19	3	0.1	0.00833333	Neonates	2015-06-19	1	2		2	2	2	2	1	2	1	2	2	1	3	3	2015-06-22	c albicans		2			2		1	2	1	amphotericin B	2015-06-25	2015-07-21	26	2				2015-07-21	26	3	2
1	HBLT-HEGC			25.464.872-8	1	2016-08-03	7	0.233333	0.0194444	Neonates	2016-08-03	1	2		2	2	2	2	1	2	1	2	2	1	3	7	2016-08-10	c albicans		2			2		1	2	1	amphotericin B	2016-08-10	2016-09-08	28	3	Fluconazole	2016-08-19	2016-09-08	2016-09-08	29	0	2
1	HPM			24.517.004-1	1	2014-01-20	48	1.6	0.133333	Infants	2014-03-08	1	2		1	1	2	2	1	1	1	2	2	1	2	0	2014-03-08	c krusei		2			2		1	2	1	Caspofungin	2014-03-17	2014-04-08	21	2				2014-04-08	22	9	1
1	HSJD			9.666.411-7	1	1964-10-16	18703	623.433	51.9528	Adults	2016-09-28	1	2		2	1	2	2	1	1	1	1	2	1	1	1	2016-09-29	C albicans		2			2		1	1	1	anidulafungin	2016-10-01	2016-10-11	10	1	Fluconazole	2016-10-11	2016-10-21	2016-10-26	25	2	2
1	HSJD	404	1703230745	5.509.082-3	2	1942-10-31	26783	892.767	74.3972	Elderly	2017-02-10	1	2		2	2	2	1	2	2	2	2	2	2	1	43	2017-03-23	C albicans		2			2		2	2	1	anidulafungin	2017-03-26	2017-03-27	1	1	Fluconazole	2017-03-27	2017-04-18	2017-04-18	23	3	2
1	HPM		H1414	10.874.522-3	1	1966-07-23	18295	609.833	50.8194	Adults	2017-05-17	1	2		1	1	2	2	2	1	2	1	2	1	2	1	2017-05-18	c parapsilosis		2			2		2	2	1	fluconazole	2017-05-21	2017-06-03	12	2				2017-06-03	13	3	2
1	HLCM	383	4801122	21.742.257-4	2	2005-01-01	4244	141.467	11.7889	Children	2016-08-19	1	2		1	1	2	2	2	2	1	1	2	1	2	56	2016-10-15	C parapsilosis		2			2		1	1	1	fluconazole	2016-10-24	2016-10-24	0	1	anidulafungin	2016-10-27	2016-12-22	2017-01-23	91	9	2
1	CSM	374	3507467	9.818.635-2	2	1963-04-07	19285	642.833	53.5694	Adults	2016-10-04	1	1	2	2	2	2	2	1	1	2	2	1	1	1	28	2016-11-02	C tropicalis		2			2		1	1	1	anidulafungin	2016-11-02	2016-11-25	23	2				2016-11-25	23	0	2
1	HRR	??	220061	22.947.854-0	1	2009-02-13	1843	61.4333	5.11944	Children	2014-03-22	1	2		2	2	2	2	1	1	1	2	2	1	2	4	2014-03-26	C albicans		2			2		1	2	1	liposomal amphotericin	2014-03-28	2014-04-05	7	2				2014-04-05	8	2	2
1	HSJD	370	1610010303	6.524.468-3	2	1953-01-25	22926	764.2	63.6833	Elderly	2016-09-09	1	2		2	1	2	2	1	1	1	1	2	1	3	22	2016-10-01	C albicans		2			2		1	1	1	anidulafungin	2016-10-03	2016-10-11	8	1	Fluconazole	2016-10-12	2016-10-19	2016-10-19	16	2	2
1	HRR	??	363207	24.162.929-5	2	2013-01-11	1037	34.5667	2.88056	Children	2015-11-28	2	1	2	2	2	2	2	2	2	2	2	2	1	2	0	2015-11-28	C parapsilosis		2			2		1	2	1	Caspofungin	2015-11-30	2016-02-05	65	2				2016-02-05	67	2	2
1	CSM		2808492	5.523.223-7	1	1950-02-02	23221	774.033	64.5028	Elderly	2014-07-30	1	1	2	2	1	2	2	1	1	1	1	2	1	3	3	2014-08-03	C albicans		2			2		1	2	1	anidulafungin	2014-08-03	2014-08-25	22	2				2014-08-25	22	0	2
1	HRR	??	492547- 492546- 492548	25.231.450-4	1	2015-12-11	522	17.4	1.45	Infants	2017-02-01	1	2		2	2	2	2	2	1	2	2	2	1	3	112	2017-05-23	C parapsilosis	2	1	C parapsilosis	2017-05-24	2		1		1	Caspofungin	2017-05-25	2017-06-09	14	2				2017-06-09	15	2	2
1	Temuco	91	15374931	7.313.594-K	1	1954-12-18	21713	723.767	60.3139	Elderly	2015-03-28	1	1	2	2	1	2	2	1	1	1	2	2	1		13	2015-04-11	c tropicalis		2			1	fluconazole	1	2	1	fluconazole	2015-04-11	2015-04-29	18	2				2015-04-29	18	0	2
1	HGF	410	1005976106	23.108.522-k	1	2009-08-27	2779	92.6333	7.71944	Children	2017-05-08	1	2		2	2	2	2	1	2	1	2	2	1	3	8	2017-05-16	C lusitaniae	1	1	C lusitaniae	2017-06-06	2		1	2	1	Caspofungin	2017-05-17	2017-05-27	10	1	Fluconazole	2017-05-28	2017-06-02	2017-06-30	44	1	2
1	HSJD	382	1611281790	12.314.632-8	2	1973-03-30	15718	523.933	43.6611	Adults	2016-11-28	1	2		1	2	2	2	2	1	2	2	2	2	1	0	2016-11-28	C parapsilosis	1	1	C parapsilosis	2016-12-02	2		2	2	1	anidulafungin	2016-11-30	2016-12-02	2	1	fluconazole + liposomal amphotericin	2016-12-02	2016-12-24	2017-07-30	242	2	2
1	HPM	230	H1170	2.562.194-8	2	1929-12-07	31459	1048.63	87.3861	Elderly	2017-04-26	2	2		1	1	2	2	2	1	2	2	2	??	1	0	2017-04-26	c albicans		2			2		1	1	1	fluconazole	2017-04-26	2017-05-10	14	1	anidulafungin	2017-05-10	2017-05-30	2017-05-30	34	0	2
1	HA			7.159.037-2	1	1947-02-14	24920	830.667	69.2222	Elderly	2016-05-09	2	2		2	1	2	2	1	1	2	1	2	1	1	-5	2016-05-04	c parapsilosis		2			2		1	1	2										0	-42494	2
1	HGF	394	1704575	21.180.789-k	2	2002-11-23	5192	173.067	14.4222	Children	2017-04-12	1	2		1	2	2	1	1	1	1	2	2	1	1	13	2017-04-25	C albicans	2	1	C albicans	2017-04-26	2		1	2	1	anidulafungin	2017-04-27	2017-05-07	10	1	Fluconazole	2017-05-08	14-05-217	2017-05-14	17	2	2
1	HRR	??	375637- 375638	24.709.507-1	2	2014-08-11	523	17.4333	1.45278	Infants	2015-11-29	2	2		2	2	2	2	2	1	2	2	2	1	3	55	2016-01-24	C albicans	1	1	C albicans	2016-01-29	2		1	2	1	amphotericin B	2016-01-25	2016-02-08	13	2				2016-02-08	14	1	2
1	HA			5.382.062-K	2	1944-02-06	26085	869.5	72.4583	Elderly	2016-07-18	1	2		2	1	2	2	1	1	2	1	2	1		3	2016-07-21	c parapsilosis		2			2		1	2	1	fluconazole	2016-07-24	2016-08-02	8	2				2016-08-02	9	3	1
1	HSJD			5.815.580-2	2	1949-12-24	24215	807.167	67.2639	Elderly	2017-03-26	2	2		2	1	2	1	2	2	2	1	2	2	2	3	2017-03-29	C parapsilosis	1	1	C parapsilosis	2017-04-05	2		1	2	1	fluconazole	2017-04-05	2017-04-24	19	2				2017-04-24	19	7	2
1	CSM		3145922	5.015.308-8	1	1951-07-09	23139	771.3	64.275	Elderly	2015-10-02	1	2		1	2	2	2	2	1	1	2	2	1	3	16	2015-10-18	C glabrata		2			2		1	2	1	anidulafungin	2015-10-19	2015-10-28	9	1	amphotericin B + caspofungin	2015-10-29	2015-11-20	2015-11-20	32	1	2
1	HA			5.036.041-5	2	1938-02-18	28067	935.567	77.9639	Elderly	2015-12-01	2	2		1	2	2	1	2	1	2	2	2			64	2016-02-05	c albicans		2			2		1	2	1	fluconazole	2016-02-25	2016-03-06	11	2				2016-03-06	10	20	2
1	HPM	250	H1250	4.589.186-0	2	1943-01-08	26755	891.833	74.3194	Elderly	2017-04-04	2	2		1	1	2	1	2	2	2	1	2	1	2	29	2017-05-03	c parapsilosis		2			2		2	2	1	fluconazole	2017-05-05	2017-05-25	20	2				2017-05-25	20	2	2
1	HPM			2.335.900-6	2	1926-10-15	32266	1075.53	89.6278	Elderly	2016-05-31	1	2		2	1	2	2	2		2	1	2	1	??	1	2016-06-01	c parapsilosis		2			2		1	2	1	fluconazole	2016-06-02	2016-06-18	16	2				2016-06-18	16	1	2
1	HPM			9.996.639-4	1	1964-12-28	18401	613.367	51.1139	Adults	02-02-2016	1	2		2	1	2	1	2	2		1	2	1	3	7	2016-02-09	c albicans		2			2		1	2	1	fluconazole	2016-02-10	2016-03-01	21	1	anidulafungin	2016-03-01	2016-03-12	2016-03-12	31	1	1
1	HSJD			5.202.567-2	2	1941-11-19	27183	906.1	75.5083	Elderly	2017-05-23	1	2		2	1	2	1	2	2	2	1	2	1	3	-1	2017-05-22	C parapsilosis		2			2		2	2	1	fluconazole	2017-05-23	2017-06-21	28	2				2017-06-21	29	1	2
1	HSJO			24.568.281-6	2	2014-03-17	7	0.233333	0.0194444	Neonates	2014-03-17	1	2		2	2	2	2	1	1	1	2	2	1	1	7	2014-03-24	C albicans		2			2		1	2	1	amphotericin B	2014-03-25	2014-04-22	27	2				2014-04-22	28	1	1
1	HGF		1501447	24.841.958-k	2	2015-01-01	17	0.566667	0.0472222	Neonates	2015-01-08	1	2		2	2	2	2	1	2	1	2	2	1	1	10	2015-01-18	C albicans		2			2		1	2	1	Caspofungin	2015-01-20	2015-01-23	3	1	Amphotercin B	2015-01-23	2015-02-13	2015-02-13	24	2	2
1	HPM		H1302	2.966.024-7	2	1934-02-04	29974	999.133	83.2611	Elderly	2017-05-08	2	2		1	1	2	1	2	1	2	1	2	1	2	0	2017-05-08	c parapsilosis		2			2		2	2	1	fluconazole	2017-05-10	2017-05-29	19	2				2017-05-29	19	2	2
1	Valdivia			24.473.205-4	1	2013-11-29	953	31.7667	2.64722	Children	2016-07-08	2	2		2	2	2	2	2	1	1	2	2	1	1	14	2016-07-22	c parapsilosis		2			2	2	1	1	1	fluconazole	2016-07-24	2016-08-12	18	2				2016-08-12	19	2	2
1	HPM			9.199.534-4	2	1963-03-29	18372	612.4	51.0333	Adults	2014-04-10	1	2		1	1	2	2	2	2	2	1	2	??	1	1	2014-04-11	c parapsilosis		2			2		2	2	1	amphotericin B	2014-04-15	2014-05-05	20	2				2014-05-05	20	4	2
1	HGF		1604017	10.126.211-1	2	1964-10-17	18885	629.5	52.4583	Adults	2017-03-11	1	1	2	2	2	2	2	1	1	1	2	2	2	1	21	2017-04-02	C albicans		2			2		1	1	1	fluconazole	2017-04-07	2017-04-25	18	2				2017-04-25	18	5	2
1	HPM			4.805.454-4	1	1942-01-26	26748	891.6	74.3	Elderly	2016-05-14	1	2		1	1	2	1	2	2	2	1	2	??	1	0	2016-05-14	c parapsilosis		2			2		1	2	1	fluconazole	2016-05-25	2016-06-07	12	2				2016-06-07	13	11	2
1	HPH		1306092	10.598.401-4	2	1966-06-06	17514	583.8	48.65	Adults	2014-09-18	1	2		2	2	2	2	2	1	1	2	2	1	1	132	2015-01-30	C parapsilosis		2			2		1	2	1	fluconazole	2015-02-01	2015-02-14	13	2				2015-02-14	13	2	2
1	Valdivia			13.585.636-3	1	1978-12-04	13137	437.9	36.4917	Adults	2015-04-24	1	1	2	2	2	2	2	2	2	2	2	2	2	1	37	2015-05-31	c albicans		2			2		1	2	1	fluconazole	2015-06-05	2015-06-23	18	2				2015-06-23	18	5	1
1	HSJD	191??		6.922.423-7	1	1955-09-18	22155	738.5	61.5417	Elderly	2017-04-05	2	2		2	1	2	2	2	2	2	1	2	1	3	-2	2017-04-03	C parapsilosis		2			2		2	1	1	fluconazole	2017-04-05	2017-04-21	16	2				2017-04-21	16	2	2
1	HGF	398	1005766301	5.798.188-1	1	1948-09-18	24713	823.767	68.6472	Elderly	2017-03-03	1	2		1	1	2	1	2	1	2	1	2	1	1	68	2017-05-11	C albicans		2			2		1	2	1	fluconazole	2017-05-16	2017-05-30	14	2				2017-05-30	14	5	2
1	HPM		H1318	9.711.515-k	2	1960-09-23	20386	679.533	56.6278	Adults	2017-05-09	2	2		1	1	2	2	2	1	2	1	2	1	3	0	2017-05-09	c parapsilosis		2			2		2	2	1	fluconazole	2017-05-13	2017-05-31	18	2				2017-05-31	18	4	2
1	HPM			18.824.464-5	1	1994-02-09	7992	266.4	22.2	Adults	2016-04-21	1	2		2	1	2	2	2	2	2	1	2	1	2	0	2016-04-21	c parapsilosis		2			2		1	2	1	fluconazole	2016-04-25	2016-05-19	24	2				2016-05-19	24	4	2
1	HRR	??	294576	21.158.572-2	1	2002-10-13	4448	148.267	12.3556	Children	2015-02-11	2	2		2	2	1	1	2	2	2	2	2	1	2	10	2015-02-21	C dublinensis		2			2		1	2	1	Caspofungin	2015-02-23	2015-03-06	13	2				2015-03-06	11	2	2
1	HPM		H1089	6.949.648-2	1	1952-12-25	23153	771.767	64.3139	Elderly	2017-04-18	2	2		2	1	1	2	2	2	2	1	2	1	2	0	2017-04-18	c parapsilosis		2			2		2	2	1	fluconazole	2017-04-19	2017-05-08	19	2				2017-05-08	19	1	2
1	Valdivia			18.369.010-8	1	1988-07-16	10063	335.433	27.9528	Adults	2016-06-29	1	2		2	2	2	2	2	2	2	2	2	2	1	0	2016-06-29	c albicans	1	1	c albicans	2016-07-04	1	fluconazole	1	1	1	amphotericin B	2016-07-01	2016-07-05	4	1	voriconazole	2016-07-05	2016-07-18	2016-07-18	17	2	1
1	HSR	363	528142-1	21.566.158-k	1	2004-04-25	4503	150.1	12.5083	Children	2016-09-18	2	1	2	2	2	2	2	2	1	2	2	1	1	1	40	2016-10-28	C albicans		2			1	fluconazole	1	1	1	amphotericin B	2016-10-25	2016-11-16	21	2				2016-11-16	22	-3	2
1	HSJO			25.120.791-7	1	2015-09-21	182	6.06667	0.505556	Infants	2015-09-21	1	2		2	2	2	2	2	1	1	2	2	1	1	182	2016-03-23	C albicans	2	1	C albicans	2016-03-26	1	Liposomal amphotericin	1	1	1	amphotericin B	2016-03-24	2016-04-11	17	3	caspofungin	2016-03-24	2016-03-29	2016-04-11	18	1	1
1	HGF		1602132	16.540.213-8	1	1987-04-30	10356	345.2	28.7667	Adults	2016-02-04	2	1	2	2	2	2	2	2	2	2	2	2	1	1	2	2016-02-06	C albicans		2			1	fluconazole	2	1	1	Caspofungin	2016-02-11	2016-02-24	13	2				2016-02-24	13	5	2
1	HSR			24.492.024-1	1	2013-12-25	852	28.4	2.36667	Children	2016-04-30	1	2		2	2	2	2	1	1	2	2	2	1	3	7	2016-05-07	C albicans		2			2		1	2	1	Caspofungin	2016-05-09	2016-05-25	16	2				2016-05-25	16	2	2
1	HPM			10.514.749-K	1	1967-05-15	17674	589.133	49.0944	Adults	2016-06-17	1	2		2	1	2	2	2	2	2	1	2	1	3	2	2016-06-19	c parapsilosis		2			2		1	2	1	fluconazole	2016-06-20	2016-07-04	14	2				2016-07-04	14	1	1
1	Temuco	182???	16152760	7.119.480-9	2	1956-03-08	21806	726.867	60.5722	Elderly	2016-08-19	2	2		1	2	2	2	2	1	2	2	2	1		45	2016-10-04	c albicans		2			2		1	2	1	fluconazole	2016-10-06	2016-10-23	17	2				2016-10-23	17	2	1
1	HLCM	378	4819217	21.320.912-4	2	2003-06-07	4865	162.167	13.5139	Children	2016-11-22	2	1	1	2	2	2	2	2	2	2	2	1	1	1	20	2016-12-12	C albicans		2			1	fluconazole	1	1	1	liposomal amphotericin	2016-12-12	2016-12-14	2	1	voriconazole	2016-12-14	2016-12-16	2016-12-30	18	0	2
1	HSJO			24.839.961-9	2	2014-12-29	10	0.333333	0.0277778	Neonates	2014-12-29	1	2		2	2	2	2	1	1	1	2	2	1	1	10	2015-01-09	C albicans	1	1	C albicans	2015-01-13	2		1	2	1	amphotericin B	2015-01-13	2015-01-27	14	2				2015-01-27	14	4	1
1	HSJD			4.965.907-5	2	1947-10-28	24949	831.633	69.3028	Elderly	2017-02-11	2	2		2	1	2	1	2	2	2	1	2	1	2	6	2017-02-17	C parapsilosis		2			2		1	2	1	fluconazole	2017-02-17	2017-03-03	16	2				2017-03-03	14	0	2
1	Hosmil		h25??? Tiene otra fecha de nac en listado dra benadorf	3.190.803-5	2	1928-10-06	31204	1040.13	86.6778	Elderly	2015-05-30	1	2		1	1	1	3	2	1	2	2	2	1	1	10	2015-06-10	C tropicalis		2			2		1	2	1	fluconazole	2015-06-11	2015-06-16	5	1	anidulafungin	2015-06-16	2015-06-26	2015-06-26	15	1	1
1	HLCM	386	4845713	25.108.603-6	2	2015-09-08	519	17.3	1.44167	Infants	2017-01-29	1	2		1	2	1	2	2	1	1	2	2	1	2	18	2017-02-17	C parapsilosis		2			2		1	1	1	micafungin	2017-02-19	2017-02-27	8	1	Liposomal amphotericin	2017-02-28	2017-03-07	2017-03-07	16	2	1
1	HRR	??	274441	19.583.779-1	1	1997-01-23	6414	213.8	17.8167	Children	2014-11-08	2	1	1	2	2	2	2	2	2	2	2	1	1	2	9	2014-11-17	C lusitaniae		2			2		1	2	1	liposomal amphotericin	2014-11-17	2014-11-17	0	1	Amphotercin B	2014-11-18	2014-11-24	2014-12-03	16	0	2
1	HSR	364	919005-7	23.707.288-k	1	2011-07-29	1927	64.2333	5.35278	Children	2016-09-24	1	2		2	1	2	2	2	2	2	2	2	1	1	72	2016-12-06	C albicans		2			2		1	1	1	amphotericin B	2016-12-07	2016-12-07	0	1	caspofungin	2016-12-08	2016-12-15	2016-12-22	15	1	2
1	CSM	369	3562627	8.812.779-k	2	1959-01-18	20870	695.667	57.9722	Adults	2016-12-15	1	2		2	2	2	2	1	1	1	2	2	1	1	23	2017-01-08	C glabrata	2	1	C albicans	2017-01-08	1	anidulafungin	1	1	1	anidulafungin	2017-01-09	2017-01-25	16	2				2017-01-25	16	1	1
1	HSJD			6.797.038-1	2	1953-10-15	22932	764.4	63.7	Elderly	2017-06-29	2	2		1	1	2	1	2	2	2	1	2	1	3	-2	2017-06-27	C parapsilosis		2			2		2	2	1	fluconazole	2017-06-29	2017-07-13	14	2				2017-07-13	14	2	2
1	HSJD	388	1702161512	3.503.834-5	2	1932-07-15	30451	1015.03	84.5861	Elderly	2017-02-16	2	2		1	1	2	2	2	2	2	1	2	1	3	0	2017-02-16	C parapsilosis	2	1	C parapsilosis	2017-02-18	2		2	2	1	fluconazole	2017-02-16	2017-02-27	11	1	Amphotercin B	2017-02-27	2017-03-05	2017-03-05	17	0	1
1	HSJD			2.974.004-6	1	1933-01-12	30367	1012.23	84.3528	Elderly	2017-04-10	2	2		2	1	2	2	2	2	2	2	2	2	1	39	2017-05-19	C glabrata		2			2		2	2	1	anidulafungin	2017-05-22	2017-06-04	12	2				2017-06-04	13	3	1
1	HA			7.456.222-1	2	1955-04-26	21284	709.467	59.1222	Adults	2014-06-07	2	2		2	1	2	1	2	2	2	1	2	1	1	3	2014-06-10	c parapsilosis		2			2		1	2	1	fluconazole	2014-06-16	2014-06-26	10	2				2014-06-26	10	6	2
1	HPM		H1484	8.022.034-0	1	1960-03-23	20581	686.033	57.1694	Adults	2017-05-24	2	2		2	1	2	1	2	2	2	1	2	1	2	0	2017-05-24	c parapsilosis		2			2		2	2	1	fluconazole	2017-05-27	2017-06-09	12	2				2017-06-09	13	3	2
1	HPM		H1560	6.730.677-5	2	1952-01-12	23532	784.4	65.3667	Elderly	2017-05-24	2	2		2	1	2	1	2	2	2	1	2	1	2	0	2017-05-24	c parapsilosis		2			2		2	2	1	fluconazole	2017-05-27	2017-06-11	14	2				2017-06-11	15	3	2
1	HRR	??	339108- 339109	20.791.604-8	1	2002-09-06	4668	155.6	12.9667	Children	2015-08-02	1	2		2	2	2	2	1	1	1	2	2	1	3	22	2015-08-24	C albicans	2	1	C albicans	2015-08-25	2		1	2	1	liposomal amphotericin	2015-08-25	2015-08-31	6	1	caspofungin	2015-09-01	2015-09-07	2015-09-07	13	1	1
1	HRR	316	400698- 400699	25.360.272-4	2	2016-04-27	18	0.6	0.05	Neonates	2016-04-27	1	2		1	2	2	2	1	1	2	2	2	1	3	18	2016-05-15	C albicans	2	1	C albicans	2016-05-18	2		1	2	1	fluconazole	2016-05-15	2016-05-16	1	1	caspofungin	2016-05-16	2016-05-29	2016-05-29	14	0	1
1	HSJD	377	1610040603	7.071.265-2	2	1947-03-24	25030	834.333	69.5278	Elderly	2016-10-05	2	2		2	1	2	2	2	2	2	1	2	1	2	-1	2016-10-04	C parapsilosis		2			2		2	2	1	fluconazole	2016-10-05	2016-10-18	13					2016-10-18	13	1	2
1	HRR	396	472843	21.158.572-2	1	2002-10-13	5175	172.5	14.375	Children	2017-02-28	2	2		2	2	1	1	2	2	2	2	2	1	2	-2	2017-02-28	C glabrata		2			2		1	2	1	Caspofungin	2017-03-01	2017-03-12	11	2				2017-03-12	11	1	2
1	HRR	??	426551- 426552	21.076.623-5	1	2002-07-25	5054	168.467	14.0389	Children	2016-07-28	2	2		2	2	2	2	2	2	2	2	2	1	3	11	2016-08-09	C tropicalis		2			2		1	2	1	Caspofungin	2016-08-10	2016-08-22	12	2				2016-08-22	12	1	1
1	HPM		H976	9.643.188-0	2	1945-08-30	25774	859.133	71.5944	Elderly	2017-04-01	2	2		1	1	2	1	2	1	2	1	2	1	2	3	2017-04-04	c parapsilosis		2			2		2	2	1	fluconazole	2017-04-05	2017-04-16	11	2				2017-04-16	11	1	2
1	HPM			18.412.133-6	2	1993-09-05	8110	270.333	22.5278	Adults	2016-03-15	1	2		1	1	2	2	2	2	2	1	2	1	3	0	2016-03-15	c parapsilosis		2			2		2	2	1	fluconazole	2016-03-21	2016-04-08	17	2				2016-04-08	18	6	2
1	HPM			8.274.240-9	2	1957-01-16	20606	686.867	57.2389	Adults	2014-04-10	1	2		2	1	2	1	2	1	2	2	2	??	1	2	2014-04-12	c glabrata		2			2		1	2	1	fluconazole	2014-04-16	2014-04-30	14	2				2014-04-30	14	4	2
1	HGF		1611228	7.238.900-k	1	1955-02-02	22239	741.3	61.775	Elderly		1	2		2	2	2	2	2	1	1	2	2	1	1		2016-11-11	C albicans		2			2		1	2	2										0	-42685	2
1	CSM		3496141	17.514.309-2	1	1989-11-23	9683	322.767	26.8972	Adults	2016-10-06	1	2		2	2	2	2	1	2	2	2	2	1	1	10	2016-10-16	C albicans		2			2		1	2	1	fluconazole	2016-10-21	2016-11-04	13	2				2016-11-04	14	5	2
1	HPM			19.674.266-2	2	1997-06-01	6774	225.8	18.8167	Adults	2016-03-25	1	2		2	1	2	2	2	2	2	1	2	1	3	0	2016-03-25	c parapsilosis		2			2		1	2	1	fluconazole	2016-03-29	2016-04-12	13	2				2016-04-12	14	4	2
1	Valdivia			5.139.750-9	1	1943-12-09	25865	862.167	71.8472	Elderly	2015-10-10	2	1	2	2	1	2	2	2	2	2	2	2	2	1	4	2015-10-14	c albicans	2	1	C albicans	2015-10-16	2		1	2	1	anidulafungin	2015-10-22	2015-10-25	3	2				2015-10-25	3	8	1
1	HSJD			12.112.805-5	2	1968-10-21	17383	579.433	48.2861	Adults	2017-01-11	1	2		2	2	2	2	2	2	2	2	2	1	3	23	2017-02-04	C parapsilosis	2	1	C parapsilosis	2017-02-07	2		1	1	1	anidulafungin	2017-02-05	2017-02-07	2	1	Fluconazole	2017-02-08	2017-02-15	2017-02-15	10	1	1
1	HLCM	379	4824468	25.408.217-1	2	2016-06-10	189	6.3	0.525	Infants	2016-10-24	1	2		2	2	2	2	1	2	1	2	2	1	2	55	2016-12-19	C parapsilosis	2	1	C parapsilosis	2016-12-21	1	fluconazole	1	1	1	anidulafungin	2016-12-20	2016-12-28	8	2				2016-12-28	8	1	1
1	Valdivia			9.185.778-2	1	1962-08-22	19228	640.933	53.4111	Adults	2015-12-07	2	1	1	2	2	2	2	2	1	2	2	1	2	1	43	2016-01-20	c albicans		2			1	2	1	1	1	fluconazole	2016-01-20	2016-01-28	8	3	voriconazole	2016-01-25	2016-01-28	2016-01-28	8	0	1
1	HA			19.101.028-0	2	1995-04-03	7713	257.1	21.425	Adults	2016-09-06	1	2		2	1	2	2	1	1	2	1	1	1		0	2016-09-06	c glabrata		2			1	fluconazole	1	1	1	amphotericin B	2016-09-06	2016-09-13	7	3	anidulafungin	2016-09-06	2016-09-13	2016-09-13	7	0	1
1	HPM			13.968.797-3	2	1980-10-08	12091	403.033	33.5861	Adults	2014-05-09	1	2		2	1	2	2	2	2	2	1	2	1	2	0	2014-05-09	c parapsilosis		2			2		2	2	1	fluconazole	2014-05-10	2014-05-24	14	2				2014-05-24	14	1	2
1	HPM			5.484.306-2	2	1937-09-06	28098	936.6	78.05	Elderly	2015-09-23	1	2		2	1	2	2	2	2	2	2	2	??	1	1	2015-09-24	c albicans		2			2		1	2	1	fluconazole	2015-09-27	2015-10-10	13	2				2015-10-10	13	3	2
1	HA			11.722.414-7	1	1971-05-17	16189	539.633	44.9694	Adults	2016-05-06	2	2		2	1	2	1	2	1	2	2	2	2	1	0	2016-05-06	c albicans		2			2		1	1	2											-42496	1
1	HA			9.754.406-9	1	1965-09-18	18247	608.233	50.6861	Adults	2016-05-25	2	2		2	1	2	2	2	1	2	1	2	1		0	2016-05-25	c parapsilosis		2			2		1	2	2										0		1
1	HGF		1311250	6.794.019-9	2	1949-07-05	23167	772.233	64.3528	Elderly	2013-11-11	1	2		2	1	2	1	1	2	2	1	2	1	1	1	2013-11-12	C albicans		2			2		1	1	1	Caspofungin	2013-11-14	2013-11-15	1	2				2013-11-15	1	2	1
1	Valdivia			6.900.786-4	2	1946-08-26	24359	811.967	67.6639	Elderly	2014-03-22	1	2		2	2	2	1	1	1	2	2	2	1	2	33	2014-04-25	c albicans		2			2	2	1	2	2										0	-41754	2
1	HRR	??	325198	24.701.062-9	1	2014-07-28	337	11.2333	0.936111	Infants	2015-06-26	2	1	2	2	2	2	2	2	2	2	2	2	1	1	9	2015-07-05	C albicans		2			2		1	2	1	fluconazole	2015-07-08	2015-07-23	15	2				2015-07-23	15	3	2
1	HPH		7196154	2.268.040-4	1	1926-01-15	32584	1086.13	90.5111	Elderly	2016-06-20	2	2		1	1	2	2	2	2	2	2	2	2	1	29	2016-07-19	C glabrata		2			2		1	2	2										0	-42570	1
1	HGF	412	1704025	5.588.522-2	2	1945-12-10	25676	855.867	71.3222	Elderly	2017-01-14	2	2		2	2	2	2	2	1	1	2	2	1	1	82	2017-04-06	C albicans		2			2		1	2	1	fluconazole	2017-04-06	2017-04-06	0	2				2017-04-06	0	0	2
1	Valdivia			11.063.837-K	2	1966-05-08	17273	575.767	47.9806	Adults	2014-04-19	1	2		2	2	2	1	1	2	2	2	2	1	1	12	2014-05-01	c albicans		2			1	2	1	1	1	fluconazole	2014-05-01	2014-05-02	1	2				2014-05-02	1	0	1
1	HRR	??	175797	20.738.370-8	2	2001-08-16	4325	144.167	12.0139	Children	2013-08-20	2	1	2	2	2	2	2	2	2	2	2	1	1	2	1	2013-08-21	C guillermondi		2			2		2	2	1	fluconazole	2013-08-23	2013-09-06	13	2				2013-09-06	14	2	2
1	Valdivia			11.591.300-K	1	1970-08-13	16469	548.967	45.7472	Adults	2016-05-07	1	2		2	1	2	2	1	1	2	2	2	2	1	5	2016-05-12	c glabrata		2			2		1	2	2										0	-42502	1
1	HA			9.657.716-8	1	1957-03-16	20487	682.9	56.9083	Adults	2014-02-13	2	2		2	1	2	2	2	2	2	1	2	1	1	0	2014-02-13	c pelliculosa		2			2		1	2	2										0	-41683	1
1	HSJO			24.631.286-9	1	2014-05-27	6	0.2	0.0166667	Neonates	2014-05-27	1	2		2	2	2	2	1	1	1	2	2	1	2	6	2014-06-03	C albicans		2			2		1	2	2										0		1
1	CSM		2489243	6.896.921-2	2	1956-09-19	20464	682.133	56.8444	Adults	2013-07-04	1	1	2	2	2	2	2	1	1	1	2	2	1	1	19	2013-07-23	C albicans		2			2		1	2	1	anidulafungin	2013-07-04	2013-07-21	17	2				2013-07-21	17	-19	2
1	HSJD	no encontre en listado dra Alvarez		24.766.193-k	2	2014-10-11	12	0.4	0.0333333	Neonates	2014-10-11	1	2		1	1	2	2	1	2	1	2	2	1	1	12	2014-10-23	C albicans		2			2		1	2	1	Caspofungin	2014-10-21	2014-10-27	6	1	Liposomal amphotericin	2014-10-27	2014-11-25	2014-11-25	35	-2	2
1	HPM			24.982.758-4	1	2015-05-12	54	1.8	0.15	Infants	2015-06-01	1	2		2	2	2	2	1	1	1	2	2	1	1	35	2015-07-06	c lusitaniae		2			2		1	2	1	fluconazole	2015-07-06	2015-07-28	22	2				2015-07-28	22	0	2
1	HGF		1510010	20.530.713-3	1	2002-02-27	4894	163.133	13.5944	Children	2015-09-28	1	2		2	1	2	2	1	1	1	2	2	1	1	3	2015-10-01	C dublinensis		2			2		1	1	1	fluconazole	2015-10-01	2015-10-02	1	1	anidulafungin	2015-10-03	2015-10-19	2015-10-19	18	0	2
1	HGF		1006511601	9.337.057-0	2	1961-12-08	19452	648.4	54.0333	Adults	2015-10-17	1	2		1	1	2	2	1	1	1	2	2	1	1	63	2015-12-20	C albicans		2			2		1	2	2										0	-42358	2
1	CALE		8792013/8791952/HV1609020769	22.265.525-5	2	2016-01-27	196	6.53333	0.544444	Infants	2016-08-13	1	2		2	2	2	2	1	2	1	2		1		0	2016-08-13	C parapsilosis		2			2		1	2	1	liposomal amphotericin	2016-08-27	2016-09-02	5	1	caspofungin	2016-09-01	2016-09-06	2016-09-06	10	14	2
1	CALE		7880724/HV159150535	24.021.840-2	1	2012-07-31	1485	49.5	4.125	Children	2015-09-09	1	2		1	2	2	2	2	2	2	2	2	1	1	366	2016-09-15	C tropicalis	2	1	C tropicalis	2016-09-16	2		1	2	1	Caspofungin	2015-09-16	2015-09-20	4	1	Liposomal amphotericin	2015-09-20	2015-10-13	2015-10-13	27	-365
1	HGF	368	1612674	25.613.058-0	1	2016-12-23	7	0.233333	0.0194444	Neonates	2016-12-23	1	2		2	2	2	2	1	1	1	2	2	1	1	7	2016-12-30	C lusitaniae	1	1	C lusitaniae	2017-01-03	2		1	2	1	amphotericin B	2017-01-01	2017-01-27	26	2				2017-01-27	26	2	2
1	HPH			25.236.358-0	2	2015-12-21	393	13.1	1.09167	Infants	2016-01-27	2	2		2	2	1	2	2	2	1	2	2	1	2	357	2017-01-24	C albicans		2			2		1	2	1	fluconazole	2017-01-25	2017-02-08	13	2				2017-02-08	14	1	2
1	HGF	391	1703344	13.878.895-4	1	1980-06-12	13235	441.167	36.7639	Adults	2017-03-14	2	2		2	1	2	2	2	2	2	1	2	1	3	3	2017-03-17	C parapsilosis	2	1	C parapsilosis	2017-03-20	2		1	2	1	fluconazole	2017-03-17	2017-03-30	13	2				2017-03-30	13	0	2
1	CSM	411	3627754	17.325.723-6	2	1989-12-26	9813	327.1	27.2583	Adults	2017-01-09	1	1	2	2	2	2	2	1	1	2	2	2	1	1	80	2017-03-29	C tropicalis		2																	0	-42823
1	HSJD			13.090.167-0	1	1976-04-26	14776	492.533	41.0444	Adults	2017-03-13	1	2		2	2	2	2	1	2	2	2	2	1	3	59	2017-05-12	C albicans		2			2		1	1	1	anidulafungin	2017-05-14	2017-05-30	16	2				2017-05-30	16	2	2
1	HSJD			7.312.558-8	1	1953-12-25	22825	760.833	63.4028	Elderly	2017-04-11	2	1	2	1	1	2	2	2	1	2	2	1	1	1	39	2017-05-20	C tropicalis		2			2		1	2	1	amphotericin B	2017-05-22	2017-05-23	1	1	Fluconazole	2017-05-23	2017-06-06	2017-06-06	15	2	2
1	HSR	406	999082-7	25.734.830-k	1	2017-04-13	30	1	0.0833333	Infants	2017-04-13	1	2		2	2	2	2	1	1	1	2	2	1	1	30	2017-05-13	C lusitaniae	2	1	C lusitaniae	2017-05-14	2		1	2	1	amphotericin B	2017-05-14	2017-05-24	10	1	Fluconazole	2017-05-24	2017-05-25	2017-05-25	11	1
1	HA			7.723.947-2	2	1956-11-01	21564	718.8	59.9	Adults	2016-05-25	2	2		2	1	2	2	2	1	2	1	2	1		120	2016-09-25	C parapsilosis		2			2		2	2	2										0	-42638	2
																										#VALUE!
																										#VALUE!															10.3383
[truncated: 5 more columns]
